# Supplementary material for: Effectiveness of electroacupuncture and acupuncture in alleviating cold hypersensitivity in the hands and feet: A randomized controlled trial
Source: PLoS One. 2024 Nov 13;19(11):e0313789. doi: 10.1371/journal.pone.0313789 (PMC11559979; doi:10.1371/journal.pone.0313789)
Supplement: S5 File — (XLSX) [file pone.0313789.s005.xlsx]

## Sheet: data sheet
RANDOMNO	Allocation	HEIGHT	WEIGHT	AGE	EXERCISE	SMOKE	DRINK	Measurement of temperatures1 (V0)	Measurement of temperatures2 (V0)	Measurement of temperatures3 (V0)	Measurement of temperatures4 (V0)	Measurement of VAS1 (V0)	Measurement of VAS2 (V0)	WHOQOL-BREF1_1 (V0)	WHOQOL-BREF2_1 (V0)	WHOQOL-BREF3_1 (V0)	WHOQOL-BREF4_1 (V0)	WHOQOL-BREF5_1 (V0)	WHOQOL-BREF6_1 (V0)	WHOQOL-BREF7_1 (V0)	WHOQOL-BREF8_1 (V0)	WHOQOL-BREF9_1 (V0)	WHOQOL-BREF10_1 (V0)	WHOQOL-BREF11_1 (V0)	WHOQOL-BREF12_1 (V0)	WHOQOL-BREF13_1 (V0)	WHOQOL-BREF14_1 (V0)	WHOQOL-BREF15_1 (V0)	WHOQOL-BREF16_1 (V0)	WHOQOL-BREF17_1 (V0)	WHOQOL-BREF18_1 (V0)	WHOQOL-BREF19_1 (V0)	WHOQOL-BREF20_1 (V0)	WHOQOL-BREF21_1 (V0)	WHOQOL-BREF22_1 (V0)	WHOQOL-BREF23_1 (V0)	WHOQOL-BREF24_1 (V0)	WHOQOL-BREF25_1 (V0)	WHOQOL-BREF26_1 (V0)	Measurement of temperatures VAS1 (V10)	Measurement of temperatures VAS2 (V10)	POSTTREAT CHECK1_10 (V10)	POSTTREAT CHECK2_10 (V10)	POSTTREAT CHECK3_10 (V10)	POSTTREAT CHECK4_10 (V10)	POSTTREAT CHECK5_10 (V10)	POSTTREAT CHECK6_10 (V10)	POSTTREAT CHECK7_10 (V10)	POSTTREAT CHECK8_10 (V10)
1	1	160.0-169.9	50.0-59.9	20-29	2	3	1	32.8	31.1	31.0	28.2	7	7	4	2	2	3	3	5	5	3	5	3	4	2	3	1	5	3	4	3	4	3	3	3	5	5	5	4	2	2	31.7	32.8	29.6	25.3	31.5	32.3	29.8	26.0
2	3	160.0-169.9	40.0-49.9	50-59	2	3	3	31.5	29.1	29.4	25.4	8	8	3	2	2	2	2	4	3	2	3	2	3	2	2	2	2	3	3	3	4	3	3	4	3	4	3	2	8	7
3	2	160.0-169.9	50.0-59.9	30-39	2	3	1	32.5	31.6	30.2	28.3	7	9	4	2	4	2	3	4	3	5	5	2	3	2	4	4	4	3	2	3	3	4	2	4	2	4	1	2	6	8	32.1	32.4	32.0	28.6	31.8	32.8	32.1	29.0
4	1	150.0-159.9	60.0-69.9	50-59	1	3	3	32.6	30.2	30.9	29.9	5	7	4	4	2	2	3	2	3	3	2	3	2	3	4	2	2	3	3	2	4	4	4	4	4	4	4	2	3	3	31.3	31.1	32.2	26.9	30.9	28.5	35.6	27.7
5	3	160.0-169.9	40.0-49.9	10-20	2	3	3	34.3	31.6	31.0	27.6	8	9	4	3	1	3	4	4	4	4	4	3	3	3	4	3	4	3	4	4	4	4	3	4	4	5	4	2	7	8
6	2	160.0-169.9	40.0-49.9	30-39	1	3	1	30.4	24.7	29.3	24.7	9	7	4	3	2	2	2	3	3	3	4	3	2	1	2	2	3	3	3	2	2	3	3	3	4	4	3	2	4	6	30.9	26.0	29.8	25.1	30.0	25.5	30.2	25.8
7	2	150.0-159.9	40.0-49.9	50-59	1	3	1	32.8	31.6	30.9	23.9	6	9	4	4	1	1	4	4	3	3	3	4	3	3	2	2	3	4	4	3	4	3	4	3	3	3	3	2	4	8	32.5	33.7	30.6	26.2	31.5	32.7	29.8	26.7
8	1	150.0-159.9	40.0-49.9	20-29	1	3	3	32.2	27.8	31.6	24.5	8	8	3	2	3	4	4	4	3	4	4	2	3	2	3	3	4	2	3	4	4	4	4	4	4	4	3	2	7	7	32.6	29.3	31.3	24.1	32.2	28.7	31.1	24.4
9	1	160.0-169.9	40.0-49.9	20-29	2	3	3	32.1	30.5	32.0	28.4	5	10	3	2	1	1	2	3	2	3	1	2	2	2	3	3	4	3	4	3	3	4	3	4	3	4	4	2	5	7	32.2	30.0	30.2	25.4	31.8	29.6	30.5	24.2
10	3	150.0-159.9	40.0-49.9	20-29	2	3	1	32.9	30.3	31.0	26.4	6	7	3	4	1	1	3	3	2	3	4	3	4	1	3	2	4	3	3	2	3	3	3	4	4	4	4	3	7	7
11	3	160.0-169.9	50.0-59.9	30-39	1	3	1	32.6	29.7	31.2	25.9	10	8	3	3	3	3	3	2	2	3	3	2	3	3	3	2	3	3	3	3	3	3	3	3	3	3	4	3	5	5
12	2	160.0-169.9	40.0-49.9	20-29	1	3	3	32.3	28.5	31.8	26.8	7	8	4	4	1	2	3	3	2	3	3	2	3	2	4	2	4	4	3	4	4	4	4	4	4	4	3	2
13	3	160.0-169.9	50.0-59.9	40-49	1	3	1	31.7	29.4	29.5	26.4	7	8	3	4	2	2	4	4	3	3	3	3	3	2	3	3	4	3	4	4	4	4	3	4	4	4	4	2	6	7
14	2	150.0-159.9	50.0-59.9	20-29	1	3	3	32.7	32.0	30.0	27.5	9	9	4	4	3	3	3	4	3	3	2	3	3	2	4	2	3	3	4	4	4	4	2	4	4	4	4	3	4	4	35.0	32.7	33.4	31.5	34.8	31.9	31.8	30.2
15	1	160.0-169.9	50.0-59.9	30-39	2	3	3	32.7	30.2	31.4	27.8	8	9	4	4	2	1	2	3	3	3	2	2	2	2	3	2	3	4	4	3	4	4	3	3	3	3	4	1	3	3	31.0	29.3	33.0	24.2	31.5	30.2	31.2	24.9
16	3	150.0-159.9	50.0-59.9	30-39	2	3	3	33.6	32.0	33.4	28.0	8	8	3	3	1	2	2	2	2	2	2	1	2	1	1	1	1	2	2	1	2	3	3	3	2	4	4	3	5	7
17	1	160.0-169.9	40.0-49.9	50-59	1	3	3	34.7	32.0	34.6	30.8	7	8	3	2	2	3	3	3	2	3	4	2	2	3	2	2	2	2	4	3	3	4	3	4	4	4	3	3
18	3	160.0-169.9	50.0-59.9	40-49	2	3	3	32.9	28.6	30.7	27.0	7	8	4	3	2	2	3	3	3	3	3	2	3	3	3	3	3	4	4	3	4	4	3	4	3	4	4	2	8	7
19	2	160.0-169.9	60.0-69.9	40-49	1	2	1	30.8	29.5	31.8	27.8	6	6	2	2	2	3	2	2	2	2	2	2	2	1	3	2	2	3	2	2	2	2	1	3	2	3	3	4
20	2	160.0-169.9	50.0-59.9	40-49	1	3	1	34.3	30.4	30.8	26.8	5	8	4	3	2	2	3	3	3	4	3	3	3	2	4	4	3	3	3	3	4	3	3	3	3	4	4	2	5	7	33.8	31.7	33.6	30.9	33.9	32.0	34.2	31.7
21	2	160.0-169.9	50.0-59.9	50-59	2	3	3	33.5	32.0	34.3	32.2	7	9	4	3	2	2	3	4	4	4	2	3	3	2	3	3	4	4	4	3	3	4	4	4	4	4	4	2	6	8	34.1	32.6	32.3	32.0	34.4	32.9	32.4	32.0
22	3	150.0-159.9	40.0-49.9	50-59	1	3	3	31.6	30.2	29.9	27.2	7	9	2	2	2	2	2	2	2	2	2	2	3	3	3	3	3	1	3	4	4	4	3	5	4	4	5	3	4	6
23	3	160.0-169.9	50.0-59.9	20-29	2	3	1	32.9	31.3	32.7	30.5	7	7	4	3	2	2	4	4	3	4	3	3	3	3	3	3	3	3	4	4	4	4	3	4	4	3	2	2	7	7
24	1	150.0-159.9	40.0-49.9	20-29	1	3	1	33.6	32.3	33.9	31.7	6	7	4	3	2	2	2	3	2	4	4	3	4	4	4	4	4	2	4	3	4	4	4	4	4	4	4	3	1	3	33.7	32.1	32.8	30.6	33.0	31.6	32.0	31.2
25	2	150.0-159.9	40.0-49.9	20-29	1	3	1	34.1	32.9	33.8	31.3	6	9	4	3	2	2	3	3	4	4	4	3	1	2	3	2	3	3	3	3	2	4	2	4	3	5	4	4	1	3	33.1	34.2	31.8	30.3	32.3	33.4	31.6	30.7
26	1	160.0-169.9	60.0-69.9	20-29	1	3	1	33.2	32.0	32.3	30.0	6	8	4	2	1	3	4	4	5	5	5	2	2	4	5	3	5	4	5	5	4	5	3	4	5	1	1	1	6	7	33.2	32.7	33.2	31.3	32.2	32.9	33.5	30.4
27	2	160.0-169.9	60.0-69.9	20-29	1	3	3	32.9	32.1	33.7	31.7	6	10	4	1	4	4	3	4	3	3	3	2	2	2	2	2	2	3	3	3	3	3	3	3	4	4	4	2	2	4	33.5	34.0	33.2	32.0	33.6	34.2	32.9	31.3
28	1	160.0-169.9	50.0-59.9	20-29	1	3	1	33.3	31.3	33.6	30.8	8	8	3	2	3	3	2	4	2	3	4	3	3	3	3	3	3	5	4	3	4	5	3	5	4	4	4	2	5	6	33.2	33.3	32.7	33.0	32.5	33.6	33.1	32.6
29	3	150.0-159.9	50.0-59.9	50-59	1	3	3	33.9	32.1	33.7	31.2	9	10	4	1	2	4	4	4	4	3	2	3	1	2	4	3	2	2	4	3	2	4	2	3	3	5	5	2	7	8
30	1	150.0-159.9	40.0-49.9	20-29	1	3	1	33.5	32.1	33.8	31.5	8	9	4	4	2	2	4	3	4	4	4	4	4	4	4	4	4	4	3	4	4	4	3	4	4	4	4	3	6	4	34.7	34.4	33.6	32.8	34.1	33.6	33.2	32.3
31	1	150.0-159.9	60.0-69.9	30-39	1	3	3	31.3	30.6	27.8	25.4	6	6	3	4	2	3	4	5	4	4	4	4	3	1	5	3	5	4	5	5	4	2	3	3	2	4	5	2	4	4	31.4	31.6	30.0	26.6	31.6	31.8	30.2	26.5
32	3	150.0-159.9	50.0-59.9	50-59	1	3	3	31.5	31.0	28.6	26.3	5	9	4	3	2	1	3	3	4	4	3	3	2	2	2	3	4	4	3	3	4	4	2	3	4	4	4	1
33	3	160.0-169.9	60.0-69.9	50-59	1	3	3	31.5	29.2	28.7	22.1	7	7	4	3	3	3	4	4	4	4	4	4	3	3	3	3	5	3	4	4	3	4	3	4	4	4	4	2	8	8
34	2	-150	40.0-49.9	50-59	1	3	3	32.1	31.6	30.7	25.5	7	8	4	4	1	3	2	3	3	3	3	3	2	2	3	3	3	4	4	2	4	4	3	3	4	4	4	2	5	6	33.2	32.8	30.9	33.0	32.9	32.3	30.8	32.0
35	1	150.0-159.9	50.0-59.9	50-59	1	3	3	31.6	29.9	31.5	28.6	7	6	4	3	1	3	2	4	3	3	3	3	3	2	3	3	3	4	3	3	3	3	3	3	4	3	4	1	6	7	33.9	33.0	30.9	30.8	33.5	32.1	30.2	28.8
36	2	150.0-159.9	50.0-59.9	50-59	1	3	3	31.9	30.7	30.4	25.1	9	9	4	3	1	2	2	3	2	4	4	2	2	1	4	3	3	2	3	2	3	3	3	3	4	4	4	2	4	7	33.8	32.0	33.1	26.4	33.0	31.6	32.6	25.9
37	3	-150	50.0-59.9	50-59	1	3	3	32.2	30.2	29.8	24.4	8	6	3	4	2	2	3	3	2	2	3	2	2	2	2	3	3	4	4	2	3	2	3	3	4	4	3	2	7	6
38	3	150.0-159.9	50.0-59.9	40-49	1	3	3	32.0	31.2	31.8	28.5	8	9	4	4	2	3	3	4	4	4	4	3	2	2	3	3	4	4	4	3	4	4	4	4	5	4	4	2	8	9
39	2	160.0-169.9	50.0-59.9	30-39	2	3	1	33.3	32.7	32.1	30.1	5	5	4	3	1	1	3	3	3	3	3	3	3	2	3	4	4	4	4	3	3	4	3	4	4	4	4	2	2	2	33.9	33.7	33.0	33.2	33.7	33.3	32.3	32.9
40	2	160.0-169.9	60.0-69.9	20-29	1	3	3	33.1	31.8	31.0	27.2	8	9	3	3	2	2	3	4	3	4	3	3	3	3	3	3	3	4	4	3	4	3	3	3	3	4	4	3	2	2	32.2	31.7	31.2	29.9	32.5	31.3	30.6	29.0
41	1	150.0-159.9	50.0-59.9	50-59	1	3	1	30.9	29.1	30.7	28.5	4	8	4	4	2	2	3	3	2	3	3	2	3	2	2	3	2	4	4	4	4	4	3	4	4	4	4	4	1	1	32.9	33.9	31.0	28.5	32.4	33.8	30.7	28.1
42	1	160.0-169.9	60.0-69.9	20-29	1	3	3	28.5	27.1	29.5	27.1	5	8	4	3	2	2	3	3	3	3	3	2	2	3	4	3	4	3	3	3	4	4	3	4	4	4	3	3	4	7	31.6	33.0	30.5	30.3	31.1	33.0	30.6	30.3
43	1	150.0-159.9	40.0-49.9	20-29	1	3	3	31.3	30.6	30.6	27.4	4	5	4	4	2	2	3	3	3	2	3	3	3	2	3	3	3	2	3	3	3	3	3	3	3	3	4	2	3	4	33.6	33.5	32.2	32.2	33.3	33.4	32.0	31.9
44	2	150.0-159.9	60.0-69.9	50-59	1	3	3	32.4	30.3	30.5	27.2	6	8	3	4	2	2	2	4	2	2	3	3	2	1	4	3	3	4	4	4	4	4	3	4	4	4	4	2	4	5	32.1	31.7	29.8	29.8	32.5	31.7	30.7	28.7
45	3	150.0-159.9	50.0-59.9	50-59	2	3	3	33.5	30.4	32.2	28.0	5	7	3	2	2	2	2	2	2	3	2	2	2	1	2	2	2	3	2	2	3	3	3	3	3	4	4	2	6	6
46	3	150.0-159.9	50.0-59.9	50-59	1	3	3	31.0	30.4	30.3	27.8	7	7	2	2	4	4	2	4	3	3	3	2	3	2	2	3	3	2	2	3	2	2	3	4	3	3	4	3	8	9
47	2	150.0-159.9	50.0-59.9	50-59	1	3	3	29.6	28.3	29.8	26.7	6	7	3	3	2	4	3	4	3	4	4	3	3	2	3	3	4	3	3	3	3	3	3	3	3	4	4	3	6	7	32.6	32.7	31.2	31.6	32.4	32.8	31.3	31.8
48	1	150.0-159.9	40.0-49.9	50-59	2	3	3	33.0	29.3	32.2	28.6	4	5	4	4	2	3	2	3	2	2	3	2	1	3	3	2	4	2	3	3	3	4	3	4	4	4	4	2	5	5	33.4	32.6	31.0	31.1	33.0	32.2	32.0	31.2
49	3	150.0-159.9	50.0-59.9	40-49	1	3	1	30.7	29.7	30.5	28.0	4	5	4	4	2	2	2	3	3	3	3	2	2	2	2	2	2	4	2	2	3	4	4	4	4	4	4	2	4	4
50	1	160.0-169.9	60.0-69.9	30-39	1	3	1	29.9	28.6	30.7	27.7	5	6	3	3	2	2	3	2	2	3	2	3	3	1	3	2	4	2	3	3	3	3	3	4	3	4	4	3	4	5	31.7	30.3	30.9	28.9	31.8	29.5	30.5	28.3
51	2	160.0-169.9	50.0-59.9	20-29	1	3	3	31.5	28.9	29.5	24.0	4	5	5	3	4	4	5	5	5	5	3	4	3	3	4	4	5	4	5	4	4	5	3	4	4	5	3	2	4	6	33.1	30.5	31.4	25.1	33.1	30.6	30.9	24.6
52	1	150.0-159.9	50.0-59.9	20-29	1	3	3	28.8	26.6	28.4	26.1	6	6	3	3	2	2	2	3	3	2	4	3	3	2	4	2	2	2	3	2	3	3	3	4	4	4	4	2	5	6	32.5	31.2	30.7	25.2	31.7	30.1	30.3	25.5
53	3	150.0-159.9	40.0-49.9	30-39	2	3	1	31.9	26.3	29.9	25.4	7	8	3	3	1	1	2	3	3	3	3	3	3	1	3	2	3	2	3	3	3	3	3	3	3	3	4	2	8	8
54	2	150.0-159.9	40.0-49.9	40-49	2	3	3	31.6	29.7	31.5	28.3	7	8	4	4	1	1	3	4	4	4	3	3	3	3	3	3	3	4	4	4	4	4	4	4	4	3	5	2	6	7	30.0	27.2	29.4	23.7	30.4	27.8	29.2	24.3
55	2	150.0-159.9	50.0-59.9	40-49	1	3	3	33.7	27.5	29.5	25.0	7	7	5	4	1	1	4	4	4	3	5	4	3	3	4	4	4	4	4	2	4	4	4	4	5	5	5	1	5	7	33.0	33.8	31.7	28.4	31.2	33.5	32.0	27.8
56	1	150.0-159.9	40.0-49.9	40-49	2	3	3	31.9	30.0	30.4	29.3	5	6	3	2	2	3	3	3	3	3	4	2	3	3	4	2	2	2	4	3	4	4	4	4	4	4	4	2	4	4	34.5	34.1	33.8	33.4	34.4	34.1	34.1	33.0
57	3	160.0-169.9	50.0-59.9	40-49	2	3	3	34.4	33.5	31.7	31.1	6	6	3	4	2	2	2	3	3	3	3	3	2	2	2	2	3	3	3	3	3	3	3	3	3	3	3	2	6	6
58	1	160.0-169.9	70.0-79.9	40-49	2	3	3	31.5	30.1	30.6	30.4	6	6	3	4	2	2	2	2	2	2	3	2	2	2	2	2	2	4	3	2	3	3	3	3	3	3	4	2	4	6	31.9	33.2	29.9	27.3	31.4	33.2	30.4	27.5
59	3	150.0-159.9	40.0-49.9	40-49	1	3	3	34.3	29.4	29.1	27.7	7	7	3	2	2	2	3	3	3	2	3	3	3	2	3	2	2	2	4	3	4	4	3	3	4	4	4	2	6	8
60	2	150.0-159.9	50.0-59.9	40-49	1	3	3	33.3	32.6	31.2	28.0	7	7	3	3	1	2	3	3	3	3	3	2	2	2	2	3	3	3	3	2	3	3	3	3	3	3	3	1	7	7	31.1	34.0	30.9	28.3	31.0	33.2	30.2	29.7
61	3	160.0-169.9	50.0-59.9	40-49	2	3	3	32.9	32.3	29.0	27.7	7	6	3	4	2	2	3	3	2	3	3	3	2	2	2	3	3	4	4	3	3	3	3	3	4	4	4	2	6	7
62	1	150.0-159.9	50.0-59.9	40-49	2	3	3	33.0	28.8	28.4	26.7	5	9	4	4	1	2	4	4	4	5	4	4	4	4	4	3	4	4	4	4	4	4	3	3	4	4	4	1	4	6	34.1	35.0	30.6	29.6	34.2	34.5	31.3	30.2
63	2	150.0-159.9	60.0-69.9	20-29	1	1	1	32.4	32.3	30.8	26.8	5	6	4	4	2	2	3	2	3	4	2	2	3	3	3	4	4	3	3	4	4	5	3	5	3	3	3	2	2	4	34.3	34.6	32.2	28.4	33.5	34.3	31.8	29.7
64	2	150.0-159.9	50.0-59.9	40-49	1	3	3	31.5	26.5	28.9	26.6	5	5	4	4	2	2	3	3	3	3	3	3	3	3	3	3	3	2	4	3	3	2	3	3	4	4	4	2	5	6	33.2	33.5	30.1	30.6	33.4	33.6	30.5	31.0
65	2	150.0-159.9	50.0-59.9	20-29	1	3	3	34.1	32.1	31.1	29.4	6	7	3	2	2	2	2	2	2	3	3	3	2	2	3	2	3	2	3	3	3	4	3	3	3	3	4	4	3	4	34.6	35.3	29.7	29.7	34.0	35.3	29.5	29.4
66	1	160.0-169.9	60.0-69.9	30-39	2	3	3	32.2	29.6	28.9	27.2	6	8	2	2	1	2	3	2	3	4	3	2	2	2	3	2	3	4	3	2	2	3	3	4	3	4	3	2	2	6	34.3	33.7	30.7	27.8	34.5	34.1	31.1	29.1
67	1	150.0-159.9	50.0-59.9	30-39	1	3	3	33.3	28.6	28.0	25.7	7	8	3	4	1	1	2	3	2	4	4	3	2	1	3	2	4	3	3	2	3	3	3	4	3	4	4	1	4	5	35.2	31.1	30.6	29.3	34.6	30.7	32.3	30.1
68	3	160.0-169.9	40.0-49.9	20-29	1	3	3	34.3	31.5	31.4	28.2	7	8	2	2	3	2	2	2	2	3	3	2	4	2	4	2	2	4	2	2	2	3	4	4	4	4	4	3	7	8
69	1	160.0-169.9	40.0-49.9	20-29	2	3	3	33.6	30.6	28.6	27.9	6	10	3	3	4	2	2	2	3	2	2	3	3	2	3	2	3	4	3	3	4	3	3	4	4	5	5	3	3	4	35.7	35.0	33.1	28.2	35.5	35.5	32.0	28.7
70	3	160.0-169.9	50.0-59.9	40-49	1	3	3	32.5	30.9	30.5	25.7	7	8	4	4	1	1	3	4	3	3	3	3	2	2	3	3	4	4	4	3	4	4	4	4	3	4	4	2	9	9
71	3	160.0-169.9	50.0-59.9	20-29	2	3	3	33.7	30.1	28.3	26.7	7	6	3	4	2	2	3	3	2	3	2	3	2	2	3	3	4	4	3	2	4	4	4	4	3	4	4	2	6	5
72	2	150.0-159.9	50.0-59.9	20-29	2	3	3	33.5	30.1	30.5	25.7	8	8	3	3	5	3	4	3	4	4	4	4	3	3	4	3	4	2	4	4	4	3	3	4	4	4	4	4	5	6	32.2	32.9	32.0	31.7	31.9	32.8	31.3	31.1
[truncated: 62 more columns]

## Sheet: code book
Domain	Form Name	Item Name	Item Label	Data Type	Length	Unit	Item Type	Code List	Default Value
DM	서면동의서 및 스크리닝 번호 배정	ICYN	연구대상자에게 본 임상시험에 관하여 자세히 설명하고 서면동의서를 받았습니까?	Integer	1		Radio	1,예 |2,아니오
DM	서면동의서 및 스크리닝 번호 배정	ICDTC	서면동의일	Date			Date
DM	이상반응 검사 및 유무 확인	extraordinary reaction1	이상반응 유무 확인	Integer	1		Radio	1,예("예"이면 이상반응 기록표에 기록하여 주십시오.)|2,아니오
DM	이상반응 검사 및 유무 확인	extraordinary reaction2	이상반응이 중대한 부작용입니까?	Integer	1		Radio	1,예 ☞ 부작용 보고서 작성|2,아니오|3,해당사항 없음
DM	연구대상자의 protocol 위반[Statement of Completion/Drop out] 여부 확인	DROP OUT	Protocol 위반 하였습니까?	Integer	1		Radio	1,예|2,아니오
DM	연구대상자의 protocol 위반[Statement of Completion/Drop out] 여부 확인	CONTINUE	임상시험을 지속합니까?	Integer	1		Radio	1,예|2,아니오 ⇒ 임상시험 종결란(EOS)을 작성해 주십시오.
DM	무작위 배정	RANDNO	무작위 번호 배정	String	7		TextBox
DM	연구대상자의 중도탈락 [Statement of Completion/Drop out] 여부 확인	Compiance	치료 순응도	Float	3.1	%	TextBox
DM	연구대상자의 중도탈락 [Statement of Completion/Drop out] 여부 확인	continue2	임상시험을 지속합니까?	Integer	1		Radio	1,예 |2,아니오 ⇒ 임상시험 종결란(EOS)을 작성해 주십시오.
DM	질환/의약용품/치료 확인 (병력 및 약물 투여력 변화확인)	MEDICAL H	질환/의약용품/치료 확인 <br> (병력 및 약물 투여력 변화확인)	Integer	1		Radio	1,예("예"이면 질환/의약용품/치료란에 기록하여 주십시오.)|2,아니오|3,해당사항 없음
DM	활력징후	BT	체온	Float	2.1	℃	TextBox
DM	활력징후	SBP1	수축기	Integer	3	mmHg	TextBox
DM	활력징후	DBP1	이완기	Integer	3	mmHg	TextBox
DM	활력징후	PULS1	맥박수	Integer	3	회/분	TextBox
DM	활력징후	SBP2	수축기	Integer	3	mmHg	TextBox
DM	활력징후	DBP2	이완기	Integer	3	mmHg	TextBox
DM	활력징후	PULS2	맥박수	Integer	3	회/분	TextBox
DM	활력징후	2DBP	2분 이상 간격으로 2회 측정하여 평균한 이완기 혈압	Float	3.1	mmHg	Calc
DM	신장,체중	HEIGHT	신장	Float	3.1	cm	TextBox
DM	신장,체중	WEIGHT	체중	Float	3.1	kg	TextBox
DM	인구학적, 사회학적 정보	AGE	연령	Integer	2	세	TextBox
DM	인구학적, 사회학적 정보	JOB	직업	Integer	1		Radio	1, 유|2,무
DM	인구학적, 사회학적 정보	JOBNAME	직업_유	String	20		Comments
DM	인구학적, 사회학적 정보	DIGEST	소화	Integer	1		Radio	1,불량|2,보통|3,양호
DM	인구학적, 사회학적 정보	EXERCISE	평소 운동을 하십니까?	Integer	1		Radio	1, 예→①.②.③번으로|2,아니오
DM	인구학적, 사회학적 정보	EXFREQ	① 1주 평균 운동횟수	Integer	2	회/주	TextBox
DM	인구학적, 사회학적 정보	EXERTIME	② 1회당 평균 운동 시간	Integer	3	분/회	TextBox
DM	인구학적, 사회학적 정보	EXERTYPE	③ 운동 종류	String	999		Comments
DM	인구학적, 사회학적 정보	SMOKE	현재 담배를 피우십니까?	Integer	1		Radio	1,예|2,과거에는 흡연하였으나 지금은 하지 않음|3,아니오
DM	인구학적, 사회학적 정보	SMOTIME	총 흡연기간	Integer	2	year(s)	TextBox
DM	인구학적, 사회학적 정보	SMOAMO	하루 평균 흡연량	Integer	2	개피	TextBox
DM	인구학적, 사회학적 정보	DRINK	평소 음주를 하십니까?	Integer	1		Radio	1,예|2,과거에는 마셨으나 현재 하지 않음|3,아니오
DM	인구학적, 사회학적 정보	DRINKTIME	총 음주기간	Integer	2	year(s)	TextBox
DM	인구학적, 사회학적 정보	DRINKFREQ	음주횟수	Integer	2	회/주	TextBox
DM	인구학적, 사회학적 정보	DRINKTYPE	1회음주량	Integer	1	잔/회	Radio	1, 소주|2,맥주|3,기타
DM	인구학적, 사회학적 정보	DRINKTYPE2	기타	String	999		Comments
DM	인구학적, 사회학적 정보	DRINKAMO	잔	Integer	2	잔	TextBox
DM	인구학적, 사회학적 정보	SLEEP	수면	Integer	1		Radio	1, 양호|2,불량
DM	인구학적, 사회학적 정보	SLEEPBAD	불량	Integer	1		Radio	1, 천면|2,입면장애|3,중간각성|4,기타
DM	인구학적, 사회학적 정보	SLEEPBAD2	기타	String	999		Comments
DM	인구학적, 사회학적 정보	SLEEPTIME	평균 수면시간	Time	5		Time
DM	연구 참여 경로 및 동기	ROUTE	연구에 참여하게 된 경로	Integer	1		Radio	1,자가방문|2,친지 혹은 친구의 추천|3,의사 추천|4,기타
DM	연구 참여 경로 및 동기	ROUTE3	기타	String	999		Comments
DM	연구 참여 경로 및 동기	REASON1	1	Integer	1		CheckBox	1,예전에 대체의학 치료를 받고 효과가 있어서
DM	연구 참여 경로 및 동기	REASON2	2	Integer	1		CheckBox	2,기존 치료의 효과가 불충분해서
DM	연구 참여 경로 및 동기	REASON3	3	Integer	1		CheckBox	3,약물복용량을 줄이고 싶어서
DM	연구 참여 경로 및 동기	REASON4	4	Integer	1		CheckBox	4,평소에 한약 치료를 받아보고 싶어서
DM	연구 참여 경로 및 동기	REASON5	5	Integer	1		CheckBox	5,기존 치료 외에 다른 방법을 시도해보고 싶어서
DM	산부인과적 정보	MENARCHE	초경시기	Integer	2	세(만)	TextBox
DM	산부인과적 정보	MENARCHE2	.	Integer	1		Radio	1, 기억안남
DM	산부인과적 정보	MENARCHE3	.	Integer	1		Radio	1, 현재 지속 중|2,NA
DM	산부인과적 정보	Menstrual cycles	평균 월경주기	Integer	3	일	TextBox
DM	산부인과적 정보	Menstrual cycles2	.	Integer	1		Radio	1, 기억안남
DM	산부인과적 정보	menstrual period	평균 월경지속기간	Integer	1		Radio	1,3일이내|2,3-7일|3,8일 이상|4,잘 모르겠음
DM	산부인과적 정보	menstrual_mass	월경 중 덩어리 유무	Integer	1		Radio	1,없음|2,조금|3,많음|4,아주 많음
DM	산부인과적 정보	menstrual_color	월경색	Integer	1		Radio	1,연한 붉은색|2,선명한 붉은색|3,진한붉은색
DM	산부인과적 정보	menstrual pain	월경통 유무	Integer	1		Radio	1,통증 없음|2,통증 조금 있음|3,통증 있음|4,통증 아주 많음
DM	산부인과적 정보	leukorrhea	대하유무	Integer	1		Radio	1,조금|2,많음|3,아주많음|4,없음 ☞ '임신력' 설문문항으로 이동
DM	산부인과적 정보	leukorrhea_color	대하색	Integer	1		Radio	1,투명함|2,하얀색|3,옅은 노란색|4,진한 노란색
DM	산부인과적 정보	leukorrhea_smell	대하냄새	Integer	1		Radio	1,있음|2,없음
DM	산부인과적 정보	Past pregnancy status	과거 임신(분만/유산)여부	Integer	1		Radio	1,있음|2,없음
DM	산부인과적 정보	Number of pregnancy	분만	Integer	2	회	TextBox
DM	산부인과적 정보	number of spontaneous abortio	자연유산	Integer	2	회	TextBox
DM	산부인과적 정보	number of abactio	인공유산	Integer	2	회	TextBox
DM	산부인과적 정보	childbearing	가임여부	Integer	1		Radio	1,예 ☞ 가임기인 경우 urine hCG검사 실시 |2,아니오
DM	산부인과적 정보	childbearing2	가임여부_아니오	Integer	1		Radio	1,폐경|2,자궁절제술|3,불임수술|4,피임
DM	산부인과적 정보	childbearing3	폐경	Integer	2	년 전	TextBox
DM	산부인과적 정보	childbearing4	피임	Integer	1		Radio	1,경구용 피임약|2,자궁 내 기구|3,콘돔 및 살정제
DM	산부인과적 정보	lower abdomen cold sense	하복부 냉감 여부	Integer	1		Radio	1,있음|2,없음|3,기타
DM	산부인과적 정보	lower abdomen cold sense2	하복부 냉감 여부_기타	Integer	999		Comments
DM	산부인과적 정보	lower abdomen cold sense3	하복부 냉감 점수	Integer	2		TextBox
DM	수족냉증 관련 병력 및 약물력 조사	Cold Hands/Feet Syndrome	수족냉증 진단여부	Integer	1		Radio	1,있음|2,없음
DM	수족냉증 관련 병력 및 약물력 조사	Cold Hands/Feet Syndrome2	수족냉증 진단여부_년,월	Text	6		TextBox
DM	수족냉증 관련 병력 및 약물력 조사	Cold Hands/Feet Syndrome5	수족냉증 진단여부_비고	String	999		Comments
DM	수족냉증 관련 병력 및 약물력 조사	Cold Hands/Feet Syndrome3	수족냉증 이환기간 <br> (진단 상관없이)	Integer	2	년	TextBox
DM	수족냉증 관련 병력 및 약물력 조사	Cold Hands/Feet Syndrome4	.	Text	2	개월	TextBox
DM	수족냉증 관련 병력 및 약물력 조사	medical history01	기존 치료력	Text			ReadOnly	기존 치료력
DM	수족냉증 관련 병력 및 약물력 조사	medical history02	유무	Integer	1		Radio	1,있음|2,없음
DM	수족냉증 관련 병력 및 약물력 조사	medical history03	년 월	Text	6		TextBox
DM	수족냉증 관련 병력 및 약물력 조사	medical history04	비고	Text	100		TextBox
DM	수족냉증 관련 병력 및 약물력 조사	medication and treatment6	약제명(상품명) or 치료	Integer	999		Comments
DM	수족냉증 관련 병력 및 약물력 조사	medication and treatment7	1일투여량 or 치료방법	Integer	999		Comments
DM	수족냉증 관련 병력 및 약물력 조사	medication and treatment8	시작일	Date			Date
DM	수족냉증 관련 병력 및 약물력 조사	medication and treatment9	종료일	Date			Date
DM	수족냉증 관련 병력 및 약물력 조사	medication and treatment15	수족냉증 관련 복용중 약물 및 치료 <br> (최근 1개월 이내)	Integer			Radio	1,있음|2,없음
DM	기타 신체기관 관련 병력 및 약물력 조사	medical history50	최근 1개월 이내 병용약물/기타 치료	Integer	1		Radio	1,있음(아래표에 기록)|2,없음
DM	기타 신체기관 관련 병력 및 약물력 조사	medical history56	기타 신체기관 관련 항목	String			ReadOnly	항목
DM	기타 신체기관 관련 병력 및 약물력 조사	medical history57	항목 유무	Integer			Radio	1,있음|2,없음
DM	기타 신체기관 관련 병력 및 약물력 조사	medical history58	년월	Integer	6		TextBox
DM	기타 신체기관 관련 병력 및 약물력 조사	medical history59	비고	String	100		Comments
DM	기타 신체기관 관련 병력 및 약물력 조사	medical history60	질환	String	999		Comments
DM	기타 신체기관 관련 병력 및 약물력 조사	medical history61	약제명(상품명) or 치료	String	999		Comments
DM	기타 신체기관 관련 병력 및 약물력 조사	medical history62	1일투여량 or 치료방법	String	999		Comments
DM	기타 신체기관 관련 병력 및 약물력 조사	medical history63	시작일	Date			Date
DM	기타 신체기관 관련 병력 및 약물력 조사	medical history64	종료일	Date			Date
DM	활력징후 및 체중측정	BT2	체온	Float	2.1	℃	TextBox
DM	활력징후 및 체중측정	SBP3	수축기혈압	Integer	3	mmHg	TextBox
DM	활력징후 및 체중측정	DBP3	확장기혈압	Integer	3	mmHg	TextBox
DM	활력징후 및 체중측정	PULS3	맥박수	Integer	3	회/min	TextBox
DM	수족냉증 VAS측정	Measurement of temperatures13	수부냉증 점수	Integer	2		TextBox
DM	수족냉증 VAS측정	Measurement of temperatures14	족부냉증 점수	Integer	2		TextBox
DM	일반신체검사 [Physical Exam]	Abnormal findings	분류번호	String	2		DropDown	1,1|2,2|3,3|4,4|5,5|6,6|7,7|8,8|9,9|10,10|11,11|12,12|13,13|14,14
DM	일반신체검사 [Physical Exam]	Abnormal findings2	이상소견	String	999		Comments
DM	일반신체검사 [Physical Exam]	n	항목	String			ReadOnly	.
DM	일반신체검사 [Physical Exam]	l	분류번호	String			ReadOnly	.
DM	일반신체검사 [Physical Exam]	a	이상유무	Integer	1		Radio	1,유|2,무
DM	써모미터 측정	Measurement of temperatures1	A. 상완 중심부(LU4) 온도	Float	2.1	℃	TextBox
DM	써모미터 측정	Measurement of temperatures2	B. 수장부위(PC8) 온도	Float	2.1	℃	TextBox
DM	써모미터 측정	Measurement of temperatures3	두 부위 온도 차이(A-B)	Float	2.1	℃	Calc
DM	써모미터 측정	Measurement of temperatures4	A. 전대퇴중심부(ST32) 온도	Float	2.1	℃	TextBox
DM	써모미터 측정	Measurement of temperatures5	B. 족배부 전면(LR3) 온도	Float	2.1	℃	TextBox
DM	써모미터 측정	Measurement of temperatures6	두 부위 온도 차이(A-B)	Float	2.1	℃	Calc
DM	써모미터 측정	Measurement of temperatures7	상지부 온도차이(A-B)가 0.3℃ 이상입니까?	Integer	1		Radio	1,예|2,아니오
DM	써모미터 측정	Measurement of temperatures8	하지부 온도차이(A-B)가 2.0℃ 이상입니까?	Integer	1		Radio	1,예|2,아니오
DM	수부 및 족부냉증 VAS 측정	Measurement of temperatures9	수부 냉증 점수	Integer	2		TextBox
DM	수부 및 족부냉증 VAS 측정	Measurement of temperatures10	VAS 점수가 4점 미만입니까?	Integer	1		Radio	1,예|2,아니오
DM	수부 및 족부냉증 VAS 측정	Measurement of temperatures11	족부 냉증 점수	Integer	2		TextBox
DM	수부 및 족부냉증 VAS 측정	Measurement of temperatures12	VAS 점수가 4점 미만입니까?	Integer	1		Radio	1,예|2,아니오
DM	팔렌 티넬 검사	phalen	팔렌 검사	Integer	1		Radio	1,양성 |2,음성
DM	팔렌 티넬 검사	tinel	티넬 검사	Integer	1		Radio	1,양성 |2,음성
DM	변증설문지(1)	NAME	연구자 성함	String	4		Comments
DM	변증설문지(1)	BODYTYPE1	체형	Integer	1		Radio	1,健實|2,虛弱(康弱)|3,보통이다|4,잘 모르겠다|5,시행하지 않았다
DM	변증설문지(1)	MIND	정신	Integer	1		Radio	1,精神興奮|2,精神萎靡|3,보통이다|4,잘 모르겠다|5,시행하지 않았다
DM	변증설문지(1)	MOVEMENTS	동정자태	Integer	1		Radio	1,蜷臥面向裏|2,仰臥展肢|3,일정치 않다|4,잘 모르겠다|5,시행하지 않았다
DM	변증설문지(1)	ENERGY	기력	Integer	1		Radio	1,무기력해 보인다|2,보통(정상)이다|3,잘 모르겠다|4,시행하지 않았다
DM	변증설문지(1)	VOCAL	성음	Integer	1		Radio	1,목소리가 무력해 보인다|2,보통이다|3,잘 모르겠다|4,시행하지 않았다
DM	변증설문지(1)	SKIN1	피부의 潤燥	Integer	1		Radio	1,건조하지 않다|2,건조하다|3,잘 모르겠다|4,시행하지 않았다
DM	변증설문지(1)	SKIN2	피부 어반의 유무	Integer	1		Radio	1,피부에 멍이 잘 생기는 편이다|2,그렇지 않다|3,잘 모르겠다|4,시행하지 않았다
DM	변증설문지(1)	FACE	면색	Integer	1		Radio	1,창백한 편이다(얼굴에 핏기가 없다)|2,붉은 편이다|3,검은 편이다|4,노란 편이다|5,觀紅|6,보통이다|7,잘 모르겠다|8,시행하지 않았다
DM	변증설문지(1)	LIPS	脣色	Integer	1		Radio	1,淡白|2,紅絳(검붉은 색 포함)|3,靑紫|4,淡紅而潤(보통이다)|5,잘 모르겠다|6,시행하지 않았다
DM	변증설문지(1)	TONGUE1	舌質色	Integer	1		Radio	1,淡白|2,紅|3,絳|4,紫舌(瘀斑포함)|5,보통(정상)|6,잘 모르겠다|7,시행하지 않았다
DM	변증설문지(1)	TONGUE2	舌質形	Integer	1		Radio	1,胖|2,瘦|3,裂紋|4,芒刺|5,보통(정상)|6,잘 모르겠다|7,시행하지 않았다
DM	변증설문지(1)	COATEDTO1	舌苔色	Integer	1		Radio	1,白|2,黃|3,灰|4,黑|5,보통(정상)|6,잘 모르겠다|7,시행하지 않았다
DM	변증설문지(1)	COATEDTO2	舌苔의 厚薄	Integer	1		Radio	1,薄|2,厚|3,少苔(無苔포함)|4,無苔|5,보통이다|6,잘 모르겠다|7,시행하지 않았다
DM	변증설문지(1)	COATEDTO3	설태의 유무	Integer	1		Radio	1,剝離|2,鏡面舌|3,보통(정상)|4,잘 모르겠다|5,시행하지 않았다
DM	변증설문지(1)	COATEDTO4	설태윤조	Integer	1		Radio	1,腻滑|2,乾燥|3,보통이다|4,잘 모르겠다|5,시행하지 않았다
DM	변증설문지(1)	PULSE1	脈의 有力-無力	Integer	1		Radio	1,實有力|2,중간|3,虛無力|4,잘 모르겠다|5,시행하지 않았다
DM	변증설문지(1)	PULSE2	脈의 浮沈	Integer	1		Radio	1,浮|2,중간|3,沈|4,잘 모르겠다|5,시행하지 않았다
DM	변증설문지(1)	PULSE3	脈의 遲數	Integer	1		Radio	1,遲|2,평균|3,數|4,잘 모르겠다|5,시행하지 않았다
DM	변증설문지(1)	PULSE4	脈의 滑澁	Integer	1		Radio	1,滑|2,보통|3,澁|4,잘 모르겠다|5,시행하지 않았다
DM	변증설문지(1)	PULSE5	弦脈 또는 緊脈의 유무	Integer	1		Radio	1,弦脈(緊脈포함)이 있다|2,없다|3,잘 모르겠다|4,시행하지 않았다
DM	변증설문지(1)	DISEASE	病程	Integer	1		Radio	1,新病(起病較急)|2,久病(發病較緩)|3,보통이다|4,잘 모르겠다|5,시행하지 않았다
DM	변증설문지(1)	PAIN1	동통의 양상1	Integer	1		Radio	1,較甚 持續性|2,時輕時重 反復發作|3,보통이거나 없다|4,잘 모르겠다|5,시행하지 않았다
DM	변증설문지(1)	PAIN2	동통의 양상2	Integer	1		Radio	1,유주통|2,고정통|3,관계없다|4,잘 모르겠다|5,시행하지 않았다
DM	변증설문지(1)	TEMPERATURE	체온	Integer	1		Radio	1,발열|2,정상체온|3,저체온|4,잘 모르겠다|5,시행하지 않았다
DM	변증설문지(1)	CHILL	오한	Integer	1		Radio	1,있다|2,없다|3,잘 모르겠다|4,시행하지 않았다
DM	변증설문지(1)	HEAT	상열감	Integer	1		Radio	1,있다|2,없다|3,잘 모르겠다|4,시행하지 않았다
DM	변증설문지(1)	OSIM	五心煩熱	Integer	1		Radio	1,있다|2,없다|3,잘 모르겠다|4,시행하지 않았다
DM	변증설문지(1)	THIRST	口乾渴	Integer	1		Radio	1,있다|2,口乾渴多飮|3,口乾渴不多飮|4,口淡不渴|5,잘 모르겠다|6,시행하지 않았다
DM	변증설문지(1)	WATER	물이나 음식의 冷溫선호도	Integer	1		Radio	1,시원한 것이 좋다|2,따뜻한 것이 좋다|3,가리지 않는다|4,잘 모르겠다|5,시행하지 않았다
DM	변증설문지(1)	TEMPER	기온에 대한 반응	Integer	1		Radio	1,더위가 싫은 편이다|2,추위가 싫은 편이다|3,더위와 추위 모두 싫다|4,모두 그런대로 지낼만 하다|5,잘 모르겠다|6,시행하지 않았다
DM	변증설문지(1)	COLDHF	手足冷여부	Integer	1		Radio	1,찬편이다|2,아니다|3,잘 모르겠다|4,시행하지 않았다
DM	변증설문지(1)	NASAL	콧물의 상태	Integer	1		Radio	1,鼻流濁涕|2,鼻流淸涕|3,없음|4,잘 모르겠다|5,시행하지 않았다
DM	변증설문지(1)	SWEAT	땀의 상태 (중복체크 가능)	Integer	1		Radio	1,盜汗|2,自汗|3,多汗|4,無汗|5,불편을 느끼지 않는다|6,잘 모르겠다|7,시행하지 않았다
DM	변증설문지(1)	STOOL	대변의 상태	Integer	1		Radio	1,秘硬경향|2,軟泄경향|3,보통|4,잘 모르겠다|5,시행하지 않았다
DM	변증설문지(1)	URINE	소변색	Integer	1		Radio	1,黃濁 혹 赤|2,맑음|3,잘 모르겠다|4,시행하지 않았다
DM	변증설문지(1)	DIGEST1	소화상태	Integer	1		Radio	1,소화가 잘 된다(정상)|2,소화가 안 된다|3,잘 모르겠다|4,시행하지 않았다
DM	변증설문지(1)	APPETITE	食慾	Integer	1		Radio	1,항진|2,저하|3,보통(정상)|4,잘 모르겠다|5,시행하지 않았다
DM	전문가(1) 변증진단	HUSIL	氣虛	Integer	1		CheckBox	1,✔
DM	전문가(1) 변증진단	HUSIL1	陽虛	Integer	1		CheckBox	2,✔
DM	전문가(1) 변증진단	HUSIL2	血虛	Integer	1		CheckBox	3,✔
DM	전문가(1) 변증진단	HUSIL3	陰虛	Integer	1		CheckBox	4,✔
DM	전문가(1) 변증진단	HUSIL4	津液虧損證	Integer	1		CheckBox	5,✔
DM	전문가(1) 변증진단	HUSIL5	血瘀	Integer	1		CheckBox	6,✔
DM	전문가(1) 변증진단	HUSIL6	濕痰	Integer	1		CheckBox	7,✔
DM	전문가(1) 변증진단	HUSIL7	實熱	Integer	1		CheckBox	8,✔
DM	전문가(1) 변증진단	HUSIL8	氣滯	Integer	1		CheckBox	9,✔
DM	전문가(1) 변증진단	HUSIL9	잘 모르겠다	Integer	2		CheckBox	10,✔
DM	전문가(1) 변증진단	HANYEUL	寒熱辨證	Integer	1		Radio	1,寒證|2,熱證|3,잘 모르겠다
DM	전문가(1) 변증진단	PYO	表證	Integer	1		Radio	1,있다|2,없다|3,잘 모르겠다
DM	변증설문지(2)	NAME(2)2	연구자 성함	String	4		Comments
DM	변증설문지(2)	MIND(2)	정신	Integer	1		Radio	1,精神興奮|2,精神萎靡|3,보통이다|4,잘 모르겠다|5,시행하지 않았다
DM	변증설문지(2)	MOVEMENTS(2)	동정자태	Integer	1		Radio	1,蜷臥面向裏|2,仰臥展肢|3,일정치 않다|4,잘 모르겠다|5,시행하지 않았다
DM	변증설문지(2)	ENERGY(2)	기력	Integer	1		Radio	1,무기력해 보인다|2,보통(정상)이다|3,잘 모르겠다|4,시행하지 않았다
DM	변증설문지(2)	VOCAL(2)	성음	Integer	1		Radio	1,목소리가 무력해 보인다|2,보통이다|3,잘 모르겠다|4,시행하지 않았다
DM	변증설문지(2)	SKIN1(2)	피부의 潤燥	Integer	1		Radio	1,건조하지 않다|2,건조하다|3,잘 모르겠다|4,시행하지 않았다
DM	변증설문지(2)	SKIN2(2)	피부 어반의 유무	Integer	1		Radio	1,피부에 멍이 잘 생기는 편이다|2,그렇지 않다|3,잘 모르겠다|4,시행하지 않았다
DM	변증설문지(2)	FACE(2)	면색	Integer	1		Radio	1,창백한 편이다(얼굴에 핏기가 없다)|2,붉은 편이다|3,검은 편이다|4,노란 편이다|5,觀紅|6,보통이다|7,잘 모르겠다|8,시행하지 않았다
DM	변증설문지(2)	LIPS(2)	脣色	Integer	1		Radio	1,淡白|2,紅絳(검붉은 색 포함)|3,靑紫|4,淡紅而潤(보통이다)|5,잘 모르겠다|6,시행하지 않았다
DM	변증설문지(2)	TONGUE1(2)	舌質色	Integer	1		Radio	1,淡白|2,紅|3,絳|4,紫舌(瘀斑포함)|5,보통(정상)|6,잘 모르겠다|7,시행하지 않았다
DM	변증설문지(2)	TONGUE2(2)	舌質形	Integer	1		Radio	1,胖|2,瘦|3,裂紋|4,芒刺|5,보통(정상)|6,잘 모르겠다|7,시행하지 않았다
DM	변증설문지(2)	COATEDTO1(2)	舌苔色	Integer	1		Radio	1,白|2,黃|3,灰|4,黑|5,보통(정상)|6,잘 모르겠다|7,시행하지 않았다
DM	변증설문지(2)	COATEDTO2(2)	舌苔의 厚薄	Integer	1		Radio	1,薄|2,厚|3,少苔(無苔포함)|4,無苔|5,보통이다|6,잘 모르겠다|7,시행하지 않았다
DM	변증설문지(2)	COATEDTO3(2)	설태의 유무	Integer	1		Radio	1,剝離|2,鏡面舌|3,보통(정상)|4,잘 모르겠다|5,시행하지 않았다
DM	변증설문지(2)	COATEDTO4(2)	설태윤조	Integer	1		Radio	1,腻滑|2,乾燥|3,보통이다|4,잘 모르겠다|5,시행하지 않았다
DM	변증설문지(2)	PULSE1(2)	脈의 有力-無力	Integer	1		Radio	1,實有力|2,중간|3,虛無力|4,잘 모르겠다|5,시행하지 않았다
DM	변증설문지(2)	PULSE2(2)	脈의 浮沈	Integer	1		Radio	1,浮|2,중간|3,沈|4,잘 모르겠다|5,시행하지 않았다
DM	변증설문지(2)	PULSE3(2)	脈의 遲數	Integer	1		Radio	1,遲|2,평균|3,數|4,잘 모르겠다|5,시행하지 않았다
DM	변증설문지(2)	PULSE4(2)	脈의 滑澁	Integer	1		Radio	1,滑|2,보통|3,澁|4,잘 모르겠다|5,시행하지 않았다
DM	변증설문지(2)	PULSE5(2)	弦脈 또는 緊脈의 유무	Integer	1		Radio	1,弦脈(緊脈포함)이 있다|2,없다|3,잘 모르겠다|4,시행하지 않았다
DM	변증설문지(2)	DISEASE(2)	病程	Integer	1		Radio	1,新病(起病較急)|2,久病(發病較緩)|3,보통이다|4,잘 모르겠다|5,시행하지 않았다
DM	변증설문지(2)	PAIN1(2)	동통의 양상1	Integer	1		Radio	1,較甚 持續性|2,時輕時重 反復發作|3,보통이거나 없다|4,잘 모르겠다|5,시행하지 않았다
DM	변증설문지(2)	PAIN2(2)	동통의 양상2	Integer	1		Radio	1,유주통|2,고정통|3,관계없다|4,잘 모르겠다|5,시행하지 않았다
DM	변증설문지(2)	TEMPERATURE(2)	체온	Integer	1		Radio	1,발열|2,정상체온|3,저체온|4,잘 모르겠다|5,시행하지 않았다
DM	변증설문지(2)	CHILL(2)	오한	Integer	1		Radio	1,있다|2,없다|3,잘 모르겠다|4,시행하지 않았다
DM	변증설문지(2)	HEAT(2)	상열감	Integer	1		Radio	1,있다|2,없다|3,잘 모르겠다|4,시행하지 않았다
DM	변증설문지(2)	OSIM(2)	五心煩熱	Integer	1		Radio	1,있다|2,없다|3,잘 모르겠다|4,시행하지 않았다
DM	변증설문지(2)	THIRST(2)	口乾渴	Integer	1		Radio	1,있다|2,口乾渴多飮|3,口乾渴不多飮|4,口淡不渴|5,잘 모르겠다|6,시행하지 않았다
DM	변증설문지(2)	WATER(2)	물이나 음식의 冷溫선호도	Integer	1		Radio	1,시원한 것이 좋다|2,따뜻한 것이 좋다|3,가리지 않는다|4,잘 모르겠다|5,시행하지 않았다
DM	변증설문지(2)	TEMPER(2)	기온에 대한 반응	Integer	1		Radio	1,더위가 싫은 편이다|2,추위가 싫은 편이다|3,더위와 추위 모두 싫다|4,모두 그런대로 지낼만 하다|5,잘 모르겠다|6,시행하지 않았다
DM	변증설문지(2)	COLDHF(2)	手足冷여부	Integer	1		Radio	1,찬편이다|2,아니다|3,잘 모르겠다|4,시행하지 않았다
DM	변증설문지(2)	NASAL(2)	콧물의 상태	Integer	1		Radio	1,鼻流濁涕|2,鼻流淸涕|3,없음|4,잘 모르겠다|5,시행하지 않았다
DM	변증설문지(2)	SWEAT(2)	땀의 상태 (중복체크 가능)	Integer	1		Radio	1,盜汗|2,自汗|3,多汗|4,無汗|5,불편을 느끼지 않는다|6,잘 모르겠다|7,시행하지 않았다
DM	변증설문지(2)	STOOL(2)	대변의 상태	Integer	1		Radio	1,秘硬경향|2,軟泄경향|3,보통|4,잘 모르겠다|5,시행하지 않았다
DM	변증설문지(2)	URINE(2)	소변색	Integer	1		Radio	1,黃濁 혹 赤|2,맑음|3,잘 모르겠다|4,시행하지 않았다
DM	변증설문지(2)	DIGEST(2)	소화상태	Integer	1		Radio	1,소화가 잘 된다(정상)|2,소화가 안 된다|3,잘 모르겠다|4,시행하지 않았다
DM	변증설문지(2)	APPETITE(2)	食慾	Integer	1		Radio	1,항진|2,저하|3,보통(정상)|4,잘 모르겠다|5,시행하지 않았다
DM	변증설문지(2)	BODYTYPE(2)	체형	Integer			Radio	1,健實|2,虛弱(康弱)|3,보통이다|4,잘 모르겠다|5,시행하지 않았다
DM	전문가(2) 변증진단	HUSIL(2)	氣虛	Integer	1		CheckBox	1,．
DM	전문가(2) 변증진단	HUSIL(2)2	陽虛	Integer	1		CheckBox	2,．
DM	전문가(2) 변증진단	HUSIL(2)3	血虛	Integer	1		CheckBox	3,．
DM	전문가(2) 변증진단	HUSIL(2)4	陰虛	Integer	1		CheckBox	4,．
DM	전문가(2) 변증진단	HUSIL(2)5	津液虧損證	Integer	1		CheckBox	5,．
DM	전문가(2) 변증진단	HUSIL(2)6	血瘀	Integer	1		CheckBox	6,．
DM	전문가(2) 변증진단	HUSIL(2)7	濕痰	Integer	1		CheckBox	7,．
DM	전문가(2) 변증진단	HUSIL(2)8	實熱	Integer	1		CheckBox	8,．
DM	전문가(2) 변증진단	HUSIL(2)9	氣滯	Integer	1		CheckBox	9,．
DM	전문가(2) 변증진단	HUSIL(2)10	잘 모르겠다	Integer	2		CheckBox	10,．
DM	전문가(2) 변증진단	HANYEUL(2)	寒熱辨證	Integer	1		Radio	1,寒證|2,熱證|3,잘 모르겠다
DM	전문가(2) 변증진단	PYO(2)	表證	Integer	1		Radio	1,있다|2,없다|3,잘 모르겠다
DM	체질진단 설문(KS-15)	CHARACTER1	1. 성격이 대범하신가요? 섬세하신가요?	Integer	1		Radio	1,대범|2,중간|3,섬세
DM	체질진단 설문(KS-15)	CHARACTER2	2. 행동이 빠른 편인가요? 느린 편인가요?	Integer	1		Radio	1,빠르다|2,중간|3,느리다
DM	체질진단 설문(KS-15)	CHARACTER3	3. 모든 일에 적극적인가요? 소극적인가요?	Integer	1		Radio	1,적극적|2,중간|3,소극적
DM	체질진단 설문(KS-15)	CHARACTER4	4. 성격이 외향적인가요? 내성적인가요?	Integer	1		Radio	1,외향|2,중간|3,내성
DM	체질진단 설문(KS-15)	CHARACTER5	5. 남성적인 편인가요? 여성적인 편인가요?	Integer	1		Radio	1,남성적|2,중간|3,여성적
DM	체질진단 설문(KS-15)	CHARACTER6	6. 가끔 흥분하는 편인가요? 이성적인 편인가요?	Integer	1		Radio	1,흥분|2,중간|3,이성
DM	체질진단 설문(KS-15)	DIGESTION1	7. 평소 소화는 어떠한가요?	Integer	1		Radio	1,소화가 잘 된다|2,소화가 잘 안되지만 불편하지 않다|3,소화가 안되고 불편함도 느낀다
DM	체질진단 설문(KS-15)	DIGESTION2	8. 평소 입맛은 어떠한가요?	Integer	1		Radio	1,좋은 편이다|2,중간이다|3,안 좋은 편이다
DM	체질진단 설문(KS-15)	SWEAT1	9. 평소 땀을 어느 정도 흘리는 편인가요?	Integer	1		Radio	1,많다|2,중간|3,적다
DM	체질진단 설문(KS-15)	SWEAT2	10. 땀을 흘리고 난 뒤 기분이 어떠한가요?	Integer	1		Radio	1,상쾌하다|2,피곤하다|3,아무느낌 없다
DM	체질진단 설문(KS-15)	STOOL1	11. 대변이 마려운 신호가 왔을 때 참기 어려운가요?	Integer	1		Radio	1,자주 그렇다|2,가끔 그렇다|3,없다(어렵지 않다)
DM	체질진단 설문(KS-15)	URINE1	12. 밤(잠을 잘 때)에 소변을 몇 회 보나요?	Integer	1		Radio	1,0회|2,1회|3,2회이상
DM	체질진단 설문(KS-15)	WATER1	13. 평소 추위, 더위 어느 것이 더 싫은가요?	Integer	1		Radio	1,추위|2,더위|3,모두 싫거나 모두 괜찮다
DM	체질진단 설문(KS-15)	WATER2	14. 평소 마시는 물의 온도는 어떠한 가요?	Integer	1		Radio	1,주로 따뜻한 물|2,주로 찬물|3,가리고 않고 마신다
DM	실험실적 검사 [Laboratory Examination]	11	항목	String	255		ReadOnly	항목
DM	실험실적 검사 [Laboratory Examination]	22	검사치	String	255		TextBox
DM	실험실적 검사 [Laboratory Examination]	33	단위	String	255		ReadOnly	단위
DM	실험실적 검사 [Laboratory Examination]	44	정상 여부	Integer	1		Radio	1,정상|2,비정상
DM	실험실적 검사 [Laboratory Examination]	55	비정상_임상적 유의성	Integer	1		DropDown	1, Not clinically significant |2, Clinically significant |3, Clinically significant but chronically typical for that subject |4, Not assessable
DM	실험실적 검사 [Laboratory Examination]	66	소견	String	255		TextBox
DM	실험실적 검사 [Laboratory Examination]	111	항목	String	255		ReadOnly	항목
DM	실험실적 검사 [Laboratory Examination]	222	검사치	String	255		TextBox
DM	실험실적 검사 [Laboratory Examination]	333	단위	String	255		ReadOnly	단위
DM	실험실적 검사 [Laboratory Examination]	444	정상 여부	Integer	1		Radio	1,정상|2,비정상
DM	실험실적 검사 [Laboratory Examination]	555	비정상_임상적 유의성	Integer	1		DropDown	1, Not clinically significant |2, Clinically significant |3, Clinically significant but chronically typical for that subject |4, Not assessable
DM	실험실적 검사 [Laboratory Examination]	666	소견	String	255		TextBox
DM	실험실적 검사 [Laboratory Examination]	1111	항목	String	255		ReadOnly	항목
DM	실험실적 검사 [Laboratory Examination]	2222	검사치	String	255		TextBox
DM	실험실적 검사 [Laboratory Examination]	3333	단위	String	255		ReadOnly	단위
DM	실험실적 검사 [Laboratory Examination]	4444	정상 여부	Integer	1		Radio	1,정상|2,비정상
DM	실험실적 검사 [Laboratory Examination]	5555	비정상_임상적 유의성	Integer	1		DropDown	1, Not clinically significant |2, Clinically significant |3, Clinically significant but chronically typical for that subject |4, Not assessable
DM	실험실적 검사 [Laboratory Examination]	6666	소견	String	255		TextBox
DM	실험실적 검사 [Laboratory Examination]	11111	항목	String	255		ReadOnly	항목
DM	실험실적 검사 [Laboratory Examination]	22222	검사치	String	255		TextBox
DM	실험실적 검사 [Laboratory Examination]	33333	단위	Integer	1		DropDown	1,단위없음 | 2,RBC/uL | 3,㎎/dL | 4,/㎕ | 5,/HPF | 6,WBC/uL
DM	실험실적 검사 [Laboratory Examination]	44444	정상 여부	Integer	1		Radio	1,정상|2,비정상
DM	실험실적 검사 [Laboratory Examination]	55555	비정상_임상적 유의성	Integer	1		DropDown	1, Not clinically significant |2, Clinically significant |3, Clinically significant but chronically typical for that subject |4, Not assessable
DM	실험실적 검사 [Laboratory Examination]	66666	소견	String	255		TextBox
DM	실험실적 검사 [Laboratory Examination]	PREGNANCY1	임신 검사	Integer	1		Radio	1,적합|2,부적합|3,해당사항 없음
DM	실험실적 검사 [Laboratory Examination]	PREGNANCY2	부적합_이유:	String	999		Comments
DM	실험실적 검사 [Laboratory Examination]	Urine-hCG1	Urine-hCG 검사결과	String	999		Comments
DM	실험실적 검사 [Laboratory Examination]	Urine-hCG2	Urine-hCG 재검결과	String	999		Comments
DM	실험실적 검사 [Laboratory Examination]	Urine-hCG3	Urine-hCG 비고	String	999		Comments
DM	실험실적 검사 [Laboratory Examination]	X-ray1	흉부 X-ray	Integer	1		Radio	1,적합|2,부적합
DM	실험실적 검사 [Laboratory Examination]	X-ray2	부적합 이유	String	999		Comments
DM	실험실적 검사 [Laboratory Examination]	ECG1	심전도	Integer	1		Radio	1,적합|2,부적합
DM	실험실적 검사 [Laboratory Examination]	ECG2	부적합 이유	String	999		Comments
DM	S C R E E N I N G 선정/제외 기준 판정	SELECT1	1. 수족냉증을 호소하는 만 19세 이상 만 59세 이하의 여성	Integer	1		Radio	1,Y|2,N
DM	S C R E E N I N G 선정/제외 기준 판정	SELECT2	2. 아래 정의에 해당하고, 범위항목 중 한 가지 이상 해당하는 자 <br>(1)정의 : 손과 발이 차갑게 느껴져 불편함을 호소하는 자 <br>(2)범위항목 <br> 첫째, 추위를 느끼지 않을 만한 온도에서 수족냉증을 느끼는 경우 <br> 둘째, 추위를 느낄 만한 온도에서 주변 사람보다 과도하게 수족냉증을 느끼는 경우 <br> 셋째, 추운 환경에서 따뜻한 환경으로 이동 시 증상이 쉽게 회복되지 않는 경우	Integer	1		Radio	1,Y|2,N
DM	S C R E E N I N G 선정/제외 기준 판정	SELECT3	3. 스크리닝 방문 당시, 수부 또는 족부냉증의 시각적 사상척도(Visual Analogue Scale:VAS)가 4 이상인 자	Integer	1		Radio	1,Y|2,N
DM	S C R E E N I N G 선정/제외 기준 판정	SELECT4	4. 스크리닝 당시, 상하지부 상온 노출 상태에서 10분간 24℃(±2)의 실온 적응 후, 써모미터(Thermometer)로 측정시 수장부위(PC8)와 전완부 중심부(LU4)의 온도차가 0.3℃ 이상 또는 전대퇴중심부(S32)와 족배부전면(LR3)의 온도차가 2.0℃ 이상인 자	Integer	1		Radio	1,Y|2,N
DM	S C R E E N I N G 선정/제외 기준 판정	SELECT5	5. 임상시험 수행 중 추적관찰이 가능한 자	Integer	1		Radio	1,Y|2,N
DM	S C R E E N I N G 선정/제외 기준 판정	SELECT6	6. 본 임상연구의 목적 및 특성에 대한 명백한 설명을 들은 후 참여에 동의하고 동의서에 서명한 자.	Integer	1		Radio	1,Y|2,N
DM	S C R E E N I N G 선정/제외 기준 판정	EXCEPT1	1. 수족냉증 치료 목적으로 칼슘길항제 혹은 베타차단제를 복용하고 있는 자	Integer	1		Radio	1,Y|2,N
DM	S C R E E N I N G 선정/제외 기준 판정	EXCEPT2	2. 손가락에 궤양 또는 괴저가 1개 이상 있는 자	Integer	1		Radio	1,Y|2,N
DM	S C R E E N I N G 선정/제외 기준 판정	EXCEPT3	3. 갑상선기능저하증을 진단받았거나, 갑상선 관련 약물을 복용하는 자	Integer	1		Radio	1,Y|2,N
DM	S C R E E N I N G 선정/제외 기준 판정	EXCEPT4	4. 자가면역질환을 진단받은자	Integer	1		Radio	1,Y|2,N
DM	S C R E E N I N G 선정/제외 기준 판정	EXCEPT5	5. 수근관 또는 족근관 증후군을 진단 받았거나, 팔렌 티넬 검사에서 양성 결과 나온 자	Integer	1		Radio	1,Y|2,N
DM	S C R E E N I N G 선정/제외 기준 판정	EXCEPT6	6. 경추 또는 요추 추간판 탈출증을 진단받은 자	Integer	1		Radio	1,Y|2,N
DM	S C R E E N I N G 선정/제외 기준 판정	EXCEPT7	7. 당뇨병을 진단 받은 자	Integer	1		Radio	1,Y|2,N
DM	S C R E E N I N G 선정/제외 기준 판정	EXCEPT8	8. 수부 족부냉증에 영향을 줄 수 있는 약물 복용자 (예, 항응고제 등)	Integer	1		Radio	1,Y|2,N
DM	S C R E E N I N G 선정/제외 기준 판정	EXCEPT9	9. 중증의 간 질환자(AST·ALT 각 100 IU/L 이상,), 신부전 환자(Creatinine 2.0mg/dL 이상)	Integer	1		Radio	1,Y|2,N
DM	S C R E E N I N G 선정/제외 기준 판정	EXCEPT10	10. 행동장애 또는 우울증, 불안신경증 및 심각한 정신장애를 가진 자	Integer	1		Radio	1,Y|2,N
DM	S C R E E N I N G 선정/제외 기준 판정	EXCEPT11	11. 성인여자(비임신) Hemoglobin 7g/dL 미만, WBC 11,000/mm3 이상, Random plasma glucose 50mg/dL미만 혹은 250mg/dL 이상	Integer	1		Radio	1,Y|2,N
DM	S C R E E N I N G 선정/제외 기준 판정	EXCEPT12	12. 2회 측정하여 평균 수축기 180mmHg 또는 이완기 혈압 100mmHg이상	Integer	1		Radio	1,Y|2,N
DM	S C R E E N I N G 선정/제외 기준 판정	EXCEPT21	13. 흉부 X선 사진상 비활동성 결핵 이외의 폐결핵 병변이나 기흉이 있는 경우	Integer	1		Radio	1,Y|2,N
DM	S C R E E N I N G 선정/제외 기준 판정	EXCEPT13	14. 심전도 상 치료가 필요한 부정맥이거나, 허혈성심질환 등 심장질환 자	Integer	1		Radio	1,Y|2,N
DM	S C R E E N I N G 선정/제외 기준 판정	EXCEPT14	15. 알콜이나 약물 남용자	Integer	1		Radio	1,Y|2,N
DM	S C R E E N I N G 선정/제외 기준 판정	EXCEPT15	16. 임신부(요중 hCG 양성), 수유부, 임신계획이 있거나 적절한 피임방법 선택에 동의하지 않는 가임여성	Integer	1		Radio	1,Y|2,N
DM	S C R E E N I N G 선정/제외 기준 판정	EXCEPT16	17. 악성종양을 진단받았거나 치료 경함자	Integer	1		Radio	1,Y|2,N
DM	S C R E E N I N G 선정/제외 기준 판정	EXCEPT17	18. 다른 임상연구에 참가 중이거나 임상시험 종료한지 2개월 이내인 자.	Integer	1		Radio	1,Y|2,N
DM	S C R E E N I N G 선정/제외 기준 판정	EXCEPT18	19. 임상시험에 참여 혹은 동의서에 제공을 거부한 자	Integer	1		Radio	1,Y|2,N
DM	S C R E E N I N G 선정/제외 기준 판정	EXCEPT19	20. 한국어를 이해하거나 표현할 능력이 부족한 자	Integer	1		Radio	1,Y|2,N
DM	S C R E E N I N G 선정/제외 기준 판정	EXCEPT20	21. 시험자의 판단에 의거 임상시험에 부적합하다고 판단된 자	Integer	1		Radio	1,Y|2,N
DM	S C R E E N I N G 선정/제외 기준 판정	CHECK1	연구대상자 선정/제외 기준 및 스크리닝 검사 결과 이 지원자는 임상시험에 참여할 수 있습니까?	Integer	1		Radio	1,예|2,아니오
DM	S C R E E N I N G 선정/제외 기준 판정	CHECK2	스크리닝 실패 사유	Integer	1		Radio	1,선정/제외기준 부적합 (Ineligibility)|2,동의철회 (Withdrawal of consent)|3,기타 (Others)
DM	S C R E E N I N G 선정/제외 기준 판정	CHECK3	기타 (Others) Specify:	String	999		Comments
DM	중재 시술	treatment	대상자에게 protocol에 따라 중재 시술이 진행되었습니까?	String	1		Radio	1,예 |2,아니오(사유 기재)
DM	중재 시술	reason	“아니오” 선택 시, 중재시술이 진행되지 않은 사유 작성	Text	100		Comments
DM	침 치료 전 써모미터 측정	PRETREAT CHECK1	A. 상완 중심부(LU4) 온도 (Rt)	Float	2.1	℃	TextBox
DM	침 치료 전 써모미터 측정	PRETREAT CHECK2	B. 수장부위(PC8) 온도 (Rt)	Float	2.1	℃	TextBox
DM	침 치료 전 써모미터 측정	PRETREAT CHECK3	C. 전대퇴 중심부(ST32) 온도 (Rt)	Float	2.1	℃	TextBox
DM	침 치료 전 써모미터 측정	PRETREAT CHECK4	D. 족배부 전면부(LR3) 온도 (Rt)	Float	2.1	℃	TextBox
DM	침 치료 전 써모미터 측정	PRETREAT CHECK5	A. 상완 중심부(LU4) 온도 (Lt)	Float	2.1	℃	TextBox
DM	침 치료 전 써모미터 측정	PRETREAT CHECK6	B. 수장부위(PC8) 온도 (Lt)	Float	2.1	℃	TextBox
DM	침 치료 전 써모미터 측정	PRETREAT CHECK7	C. 전대퇴 중심부(ST32) 온도 (Lt)	Float	2.1	℃	TextBox
DM	침 치료 전 써모미터 측정	PRETREAT CHECK8	D. 족배부 전면부(LR3) 온도 (Lt)	Float	2.1	℃	TextBox
DM	침 치료 후 써모미터 측정	POSTTREAT CHECK1	A. 상완 중심부(LU4) 온도 (Rt)	Float	2.1	℃	TextBox
DM	침 치료 후 써모미터 측정	POSTTREAT CHECK2	B. 수장부위(PC8) 온도 (Rt)	Float	2.1	℃	TextBox
DM	침 치료 후 써모미터 측정	POSTTREAT CHECK3	C. 전대퇴 중심부(ST32) 온도 (Rt)	Float	2.1	℃	TextBox
DM	침 치료 후 써모미터 측정	POSTTREAT CHECK4	D. 족배부 전면부(LR3) 온도 (Rt)	Float	2.1	℃	TextBox
DM	침 치료 후 써모미터 측정	POSTTREAT CHECK5	A. 상완 중심부(LU4) 온도 (Lt)	Float	2.1	℃	TextBox
DM	침 치료 후 써모미터 측정	POSTTREAT CHECK6	B. 수장부위(PC8) 온도 (Lt)	Float	2.1	℃	TextBox
DM	침 치료 후 써모미터 측정	POSTTREAT CHECK7	C. 전대퇴 중심부(ST32) 온도 (Lt)	Float	2.1	℃	TextBox
DM	침 치료 후 써모미터 측정	POSTTREAT CHECK8	D. 족배부 전면부(LR3) 온도 (Lt)	Float	2.1	℃	TextBox
DM	써모미터 측정값	Measurement of temperatures111	A. 상완 중심부(LU4) 온도(Rt)	Float	2.1	℃	TextBox
DM	써모미터 측정값	Measurement of temperatures22	B. 수장부위(PC8) 온도(Rt)	Float	2.1	℃	TextBox
DM	써모미터 측정값	Measurement of temperatures33	C. 전대퇴 중심부(ST32) 온도(Rt)	Float	2.1	℃	TextBox
DM	써모미터 측정값	Measurement of temperatures44	D. 족배부 전면부(LR3) 온도(Rt)	Float	2.1	℃	TextBox
DM	써모미터 측정값	Measurement of temperatures55	A. 상완 중심부(LU4) 온도(Lt)	Float	2.1	℃	TextBox
DM	써모미터 측정값	Measurement of temperatures66	B. 수장부위(PC8) 온도(Lt)	Float	2.1	℃	TextBox
DM	써모미터 측정값	Measurement of temperatures77	C. 전대퇴 중심부(ST32) 온도(Lt)	Float	2.1	℃	TextBox
DM	써모미터 측정값	Measurement of temperatures88	D. 족배부 전면부(LR3) 온도(Lt)	Float	2.1	℃	TextBox
DM	냉증진단 설문지 - 연구 참여자 자가 측정 설문지	SURVEY1	본인이 느끼는 손발의 온도는 어떠한가?	Integer	1		Radio	1,매우 따뜻한 편이다|2,종종 따뜻한 편이다|3,보통이다|4,종종 찬 편이다|5,매우 차다
DM	냉증진단 설문지 - 연구 참여자 자가 측정 설문지	SURVEY2	기온변화에 민감한 편인가?	Integer	1		Radio	1,더위를 타는 편이다|2,약간 더위를 타는 편이다|3,모두 그런대로 지낼만 하다|4,약간 추위를 타는 편이다|5,추위를 타는 편이다
DM	냉증진단 설문지 - 연구 참여자 자가 측정 설문지	SURVEY3	평소 어떤 기온을 좋아하는가?	Integer	1		Radio	1,평소 덥거나 따뜻한 기운이 싫다|2,종종 덥거나 따뜻한 기운이 싫다|3,모두 그런대로 지낼만 하다|4,종종 찬 기운이나 추운 것이 싫은 편이다|5,평소 찬 기운이나 추운 것이 싫은 편이다
DM	냉증진단 설문지 - 연구 참여자 자가 측정 설문지	SURVEY4	아랫배의 온도는 어떠한가?	Integer	1		Radio	1,매우 따뜻한 편이다|2,종종 따뜻한 편이다|3,보통이다|4,종종 찬편이다|5,매우 차다
DM	냉증진단 설문지 - 연구 참여자 자가 측정 설문지	SURVEY5	식욕은 어떠한가?	Integer	1		Radio	1,식욕이 왕성하다|2,식욕이 때때로 왕성한 편이다|3,보통이다|4,식욕이 때때로 없는 편이다|5,식욕이 없다
DM	냉증진단 설문지 - 연구 참여자 자가 측정 설문지	SURVEY6	소화는 어떠한가?	Integer	1		Radio	1,소화가 너무 잘되어 수시로 배가 고프다|2,소화가 종종 잘 되는 편이다|3,보통이다|4,소화가 종종 잘 되지 않는다|5,소화가 잘 되지 않는 편이다
DM	냉증진단 설문지 - 연구 참여자 자가 측정 설문지	SURVEY7	갈증을 느끼는 편인가?	Integer	1		Radio	1,입이 자주 마르고 갈증을 수시로 느낀다|2,입이 마르고 갈증을 종종 느낀다|3,보통이다|4,입이 마르지 않고 갈증을 느끼지 않는 편이다|5,입안이 촉촉하고 갈증을 전혀 느끼지 않는다
DM	냉증진단 설문지 - 연구 참여자 자가 측정 설문지	SURVEY8	대변의 형태는 어떤가?	Integer	1		Radio	1,자주 대변이 딱딱한 경향이다|2,종종 대변이 딱딱한 경향이다|3,보통이다|4,종종 대변이 무른 경향이다|5,자주 대변이 무른 경향이다
DM	냉증진단 설문지 - 연구 참여자 자가 측정 설문지	SURVEY9	소변 색은 어떤가?	Integer	1		Radio	1,붉은 편이다|2,노란 편이다|3,조금 노란 편이다|4,맑은 편이다|5,아주 맑은 편이다
DM	냉증진단 설문지 - 연구 참여자 자가 측정 설문지	SURVEY10	소변의 탁도는 어떤가?	Integer	1		Radio	1,소변이 아주 탁하면서 진하다|2,소변이 약간 탁하다|3,보통이다|4,소변이 약간 맑다|5,소변이 아주 맑으면서 옅다
DM	냉증진단 설문지 - 연구 참여자 자가 측정 설문지	SURVEY10-1	소변량은 어떤가?	Integer	1		Radio	1,소변량이 매우 적은 편이다|2,소변량이 적은 편이다|3,보통이다|4,소변량이 많은 편이다|5,소변량이 매우 많은 편이다
DM	냉증진단 설문지 - 연구 참여자 자가 측정 설문지	SURVEY11	생리주기는 어떠한가?	Integer	1		Radio	1,생리가 종종 예정보다 빨라진다|2,생리가 간혹 예정보다 빨라진다|3,보통이다|4,생리가 간혹 예정보다 늦어진다|5,생리가 종종 예정보다 많이 늦어진다
DM	냉증진단 설문지 - 연구 참여자 자가 측정 설문지	SURVEY12	생리주기가 불규칙한 편이다	Integer	1		Radio	1,매우 그렇지 않다|2,그렇지 않다|3,보통이다|4,종종 불규칙하다|5,매우 불규칙한 편이다
DM	냉증진단 설문지 - 연구 참여자 자가 측정 설문지	SURVEY13	생리통이 있다.	Integer	1		Radio	1,없다|2,간혹 있는 편이다|3,통증이 있지만 참을만하다|4,심하지만 일상생활에 지장을 줄 정도는 아니다|5,매우 심해서 일상생활에 지장을 준다
DM	냉증진단 설문지 - 연구 참여자 자가 측정 설문지	SURVEY14	월경혈은 어떤색인가?	Integer	1		Radio	1,색이 짙은 붉은색이다|2,색이 약간 붉은색이다|3,색이 붉은색이다|4,색이 붉으면서 검은 편이다|5,색이 매우 검다
DM	냉증진단 설문지 - 연구 참여자 자가 측정 설문지	SURVEY15	생리시 덩어리가 보인다	Integer	1		Radio	1,없다|2,종종 있는 편이다|3,보통이다|4,종종 많은편이다|5,많다
DM	냉증진단 설문지 - 연구 참여자 자가 측정 설문지	SURVEY16	생리양은 어떠한가?	Integer	1		Radio	1,아주 많은편이다|2,많은 편이다|3,보통이다|4,적은 편이다|5,아주 적은편이다
DM	냉증진단 설문지 - 연구 참여자 자가 측정 설문지	SURVEY17	생리일수는 어떻게 되는가?	Integer	1		Radio	1,10일 이상|2,7-9일|3,보통이다(5-7일)|4,3-5일|5,1-2일
DM	냉증진단 설문지 - 연구 참여자 자가 측정 설문지	SURVEY18	유산력이 있다	Integer	1		Radio	1,없다|2,1회|3,2회|4,3회|5,4회 이상
DM	냉증진단 설문지 - 연구 참여자 자가 측정 설문지	SURVEY19	활동시 유독 땀을 많이 흘리는 편이다	Integer	1		Radio	1,매우 그렇지 않다|2,그렇지 않다|3,보통이다|4,그렇다|5,매우 그렇다
DM	냉증진단 설문지 - 연구 참여자 자가 측정 설문지	SURVEY20	밤에 잠잘 때만 흘리는 편이다	Integer	1		Radio	1,매우 그렇지 않다|2,그렇지 않다|3,보통이다|4,그렇다|5,매우 그렇다
DM	냉증진단 설문지 - 연구 참여자 자가 측정 설문지	SURVEY21	항상 졸리다	Integer	1		Radio	1,매우 그렇지 않다|2,그렇지 않다|3,보통이다|4,그렇다|5,매우 그렇다
DM	냉증진단 설문지 - 연구 참여자 자가 측정 설문지	SURVEY22	팔다리나, 얼굴이 잘 붓는 편이다	Integer	1		Radio	1,매우 그렇지 않다|2,그렇지 않다|3,보통이다|4,그렇다|5,매우 그렇다
DM	냉증진단 설문지 - 연구 참여자 자가 측정 설문지	SURVEY23	머리가 어지럽다	Integer	1		Radio	1,매우 그렇지 않다|2,그렇지 않다|3,보통이다|4,그렇다|5,매우 그렇다
DM	냉증진단 설문지 - 연구 참여자 자가 측정 설문지	SURVEY24	눈앞이 아찔하여 별이 보이면서 어지러운 적이 있는가?	Integer	1		Radio	1,매우 그렇지 않다|2,그렇지 않다|3,보통이다|4,그렇다|5,매우 그렇다
DM	냉증진단 설문지 - 연구 참여자 자가 측정 설문지	SURVEY25	눈이 침침하다	Integer	1		Radio	1,매우 그렇지 않다|2,그렇지 않다|3,보통이다|4,그렇다|5,매우 그렇다
DM	냉증진단 설문지 - 연구 참여자 자가 측정 설문지	SURVEY26	눈에 꽃이 보인다	Integer	1		Radio	1,매우 그렇지 않다|2,그렇지 않다|3,보통이다|4,그렇다|5,매우 그렇다
DM	냉증진단 설문지 - 연구 참여자 자가 측정 설문지	SURVEY27	머리카락이 윤기가 없고 푸석푸석하다	Integer	1		Radio	1,매우 그렇지 않다|2,그렇지 않다|3,보통이다|4,그렇다|5,매우 그렇다
DM	냉증진단 설문지 - 연구 참여자 자가 측정 설문지	SURVEY28	온몸에 힘이 없다	Integer	1		Radio	1,매우 그렇지 않다|2,그렇지 않다|3,보통이다|4,그렇다|5,매우 그렇다
DM	냉증진단 설문지 - 연구 참여자 자가 측정 설문지	SURVEY29	정신적으로 피곤한 편이다	Integer	1		Radio	1,매우 그렇지 않다|2,그렇지 않다|3,보통이다|4,그렇다|5,매우 그렇다
DM	냉증진단 설문지 - 연구 참여자 자가 측정 설문지	SURVEY30	숨이 차다	Integer	1		Radio	1,매우 그렇지 않다|2,그렇지 않다|3,보통이다|4,그렇다|5,매우 그렇다
DM	냉증진단 설문지 - 연구 참여자 자가 측정 설문지	SURVEY31	기운이 없다	Integer	1		Radio	1,매우 그렇지 않다|2,그렇지 않다|3,보통이다|4,그렇다|5,매우 그렇다
DM	냉증진단 설문지 - 연구 참여자 자가 측정 설문지	SURVEY32	기력이 없어 말하기 귀찮다	Integer	1		Radio	1,매우 그렇지 않다|2,그렇지 않다|3,보통이다|4,그렇다|5,매우 그렇다
DM	냉증진단 설문지 - 연구 참여자 자가 측정 설문지	SURVEY33	목소리가 낮은 편이다	Integer	1		Radio	1,매우 그렇지 않다|2,그렇지 않다|3,보통이다|4,그렇다|5,매우 그렇다
DM	냉증진단 설문지 - 연구 참여자 자가 측정 설문지	SURVEY34	피부가 건조한 편이다	Integer	1		Radio	1,매우 그렇지 않다|2,그렇지 않다|3,보통이다|4,그렇다|5,매우 그렇다
DM	냉증진단 설문지 - 연구 참여자 자가 측정 설문지	SURVEY35	멍이 잘 드는 편이다	Integer	1		Radio	1,매우 그렇지 않다|2,그렇지 않다|3,보통이다|4,그렇다|5,매우 그렇다
DM	냉증진단 설문지 - 연구 참여자 자가 측정 설문지	SURVEY36	손톱이 매끄럽지 못하고 거친 편이다	Integer	1		Radio	1,매우 그렇지 않다|2,그렇지 않다|3,보통이다|4,그렇다|5,매우 그렇다
DM	냉증진단 설문지 - 연구자(한의사) 평가용	KMDSURVEY1	병정이 어떠한가?	Integer	1		Radio	1,新病 (起病較急)|2,약간 빠른편이다|3,보통이다|4,약간 느린편이다|5,久病 (發病較緩)
DM	냉증진단 설문지 - 연구자(한의사) 평가용	KMDSURVEY2	밤에 잘 때 어떤 체위로 잠을 자는가?	Integer	1		Radio	1,仰臥展肢|2,때때로 仰臥展肢|3,보통이다|4,때때로 蜷臥面向裏|5,蜷臥面向裏
DM	냉증진단 설문지 - 연구자(한의사) 평가용	KMDSURVEY3	몸이 찬 편이다	Integer	1		Radio	1,평소 몸에 열이 나거나 더운 편이다|2,종종 몸에 열이 나거나 더운 편이다|3,모두 그런대로 지낼만 하다|4,종종 몸이 차거나 시린 느낌이 있다|5,평소 몸이 차서 시리거나 저린 느낌이 있다
DM	냉증진단 설문지 - 연구자(한의사) 평가용	KMDSURVEY4	손발의 온도는 어떤가?	Integer	1		Radio	1,매우 따뜻한 편이다|2,종종 따뜻한 편이다|3,보통이다|4,종종 찬편이다|5,매우 차다
DM	냉증진단 설문지 - 연구자(한의사) 평가용	KMDSURVEY5	안색이 어떠한가?	Integer	1		Radio	1,面色紅絳|2,面色紅|3,보통/정상|4,面色白|5,面色蒼白
DM	냉증진단 설문지 - 연구자(한의사) 평가용	KMDSURVEY6	입술색은 어떠한가?	Integer	1		Radio	1,口脣紅絳|2,口脣紅|3,口脣淡紅|4,口脣白|5,口脣靑白
DM	냉증진단 설문지 - 연구자(한의사) 평가용	KMDSURVEY7	손톱색은 어떠한가?	Integer	1		Radio	1,爪甲紅|2,爪甲淡紅|3,보통/정상|4,爪甲白|5,爪甲靑
DM	냉증진단 설문지 - 연구자(한의사) 평가용	KMDSURVEY8	설질색은 어떠한가?	Integer	1		Radio	1,舌紅絳|2,舌紅|3,舌淡紅|4,舌淡白
DM	냉증진단 설문지 - 연구자(한의사) 평가용	KMDSURVEY9	설태색은 어떠한가?	Integer	1		Radio	1,苔黃|2,苔微黃|3,苔薄白|4,苔白
DM	냉증진단 설문지 - 연구자(한의사) 평가용	KMDSURVEY10	맥의 깊이는 어떠한가?	Integer	1		Radio	1,脈浮|2,脈微浮|3,보통이다|4,脈微沈|5,脈沈
DM	냉증진단 설문지 - 연구자(한의사) 평가용	KMDSURVEY11	맥의 속도는 어떠한가?	Integer	1		Radio	1,脈数|2,脈微数|3,보통이다|4,脈微遲|5,脈遲
DM	냉증진단 설문지 - 연구자(한의사) 평가용	KMDSURVEY12	맥을 짚은 손 끝에 닿는 힘의 저항감은 어떠한가?	Integer	1		Radio	1,脈有力|2,脈微有力|3,보통이다|4,脈微無力|5,脈無力
DM	한국판 세계보건 기구 삶의 질 척도(단축형) (WHOQOL-BREF)	WHOQOL-BREF1	1. 당신은 당신의 삶의 질을 어떻게 평가하겠습니까?	Integer	1		Radio	1,매우 나쁨|2,나쁨|3,나쁘지도 좋지도 않음|4,좋음|5,매우 좋음
DM	한국판 세계보건 기구 삶의 질 척도(단축형) (WHOQOL-BREF)	WHOQOL-BREF2	2. 당신은 당신의 건강상태에 대해 얼마나 만족하고 있습니까?	Integer	1		Radio	1,매우 불만족|2,불만족|3,만족하지도 불만족하지도 않음|4,만족|5,매우 만족
DM	한국판 세계보건 기구 삶의 질 척도(단축형) (WHOQOL-BREF)	WHOQOL-BREF3	3. 당신은 (신체적) 통증으로 인해 당신이 해야 할 일들을 어느 정도 방해받는다고 느낍니까 ?	Integer	1		Radio	1,전혀 아니다|2,약간 그렇다|3,그렇다|4,많이 그렇다|5,매우 많이 그렇다
DM	한국판 세계보건 기구 삶의 질 척도(단축형) (WHOQOL-BREF)	WHOQOL-BREF4	4. 당신은 일상생활을 잘 하기 위해 얼마나 치료가 필요합니까 ?	Integer	1		Radio	1,전혀 아니다|2,약간 그렇다|3,그렇다|4,많이 그렇다|5,매우 많이 그렇다
DM	한국판 세계보건 기구 삶의 질 척도(단축형) (WHOQOL-BREF)	WHOQOL-BREF5	5. 당신은 인생을 얼마나 즐기십니까?	Integer	1		Radio	1,전혀 아니다|2,약간 그렇다|3,그렇다|4,많이 그렇다|5,매우 많이 그렇다
DM	한국판 세계보건 기구 삶의 질 척도(단축형) (WHOQOL-BREF)	WHOQOL-BREF6	6. 당신은 당신의 삶이 어느 정도 의미 있다고 느낍니까 ?	Integer	1		Radio	1,전혀 아니다|2,약간 그렇다|3,그렇다|4,많이 그렇다|5,매우 많이 그렇다
DM	한국판 세계보건 기구 삶의 질 척도(단축형) (WHOQOL-BREF)	WHOQOL-BREF7	7. 당신은 얼마나 잘 정신을 집중할 수 있습니까 ?	Integer	1		Radio	1,전혀 아니다|2,약간 그렇다|3,그렇다|4,많이 그렇다|5,매우 많이 그렇다
DM	한국판 세계보건 기구 삶의 질 척도(단축형) (WHOQOL-BREF)	WHOQOL-BREF8	8. 당신은 일상생활에서 얼마나 안전하다고 느낍니까 ?	Integer	1		Radio	1,전혀 아니다|2,약간 그렇다|3,그렇다|4,많이 그렇다|5,매우 많이 그렇다
DM	한국판 세계보건 기구 삶의 질 척도(단축형) (WHOQOL-BREF)	WHOQOL-BREF9	9. 당신은 얼마나 건강에 좋은 주거환경에 살고 있습니까 ?	Integer	1		Radio	1,전혀 아니다|2,약간 그렇다|3,그렇다|4,많이 그렇다|5,매우 많이 그렇다
DM	한국판 세계보건 기구 삶의 질 척도(단축형) (WHOQOL-BREF)	WHOQOL-BREF10	10. 당신은 일상생활을 위한 에너지를 충분히 가지고 있습니까 ?	Integer	1		Radio	1,전혀 아니다|2,약간 그렇다|3,그렇다|4,많이 그렇다|5,매우 많이 그렇다
DM	한국판 세계보건 기구 삶의 질 척도(단축형) (WHOQOL-BREF)	WHOQOL-BREF11	11. 당신의 신체적 외모에 만족합니까?	Integer	1		Radio	1,전혀 아니다|2,약간 그렇다|3,그렇다|4,많이 그렇다|5,매우 많이 그렇다
DM	한국판 세계보건 기구 삶의 질 척도(단축형) (WHOQOL-BREF)	WHOQOL-BREF12	12. 당신은 당신의 필요를 만족시킬 수 있는 충분한 돈을 가지고 있습니까 ?	Integer	1		Radio	1,전혀 아니다|2,약간 그렇다|3,그렇다|4,많이 그렇다|5,매우 많이 그렇다
DM	한국판 세계보건 기구 삶의 질 척도(단축형) (WHOQOL-BREF)	WHOQOL-BREF13	13. 당신은 매일 매일의 삶에서 당신이 필요로 하는 정보를 얼마나 쉽게 구할 수 있습니까?	Integer	1		Radio	1,전혀 아니다|2,약간 그렇다|3,그렇다|4,많이 그렇다|5,매우 많이 그렇다
DM	한국판 세계보건 기구 삶의 질 척도(단축형) (WHOQOL-BREF)	WHOQOL-BREF14	14. 당신은 레저(여가)활동을 위한 기회를 어느 정도 가지고 있습니까 ?	Integer	1		Radio	1,전혀 아니다|2,약간 그렇다|3,그렇다|4,많이 그렇다|5,매우 많이 그렇다
DM	한국판 세계보건 기구 삶의 질 척도(단축형) (WHOQOL-BREF)	WHOQOL-BREF15	15. 당신은 얼마나 잘 돌아다닐 수 있습니까 ?	Integer	1		Radio	1,전혀 아니다|2,약간 그렇다|3,그렇다|4,많이 그렇다|5,매우 많이 그렇다
DM	한국판 세계보건 기구 삶의 질 척도(단축형) (WHOQOL-BREF)	WHOQOL-BREF16	16. 당신은 당신의 수면(잘 자는 것)에 대해 얼마나 만족하고 있습니까 ?	Integer	1		Radio	1,매우 불만족|2,불만족|3,만족하지도 불만족하지도 않음|4,만족|5,매우 만족
DM	한국판 세계보건 기구 삶의 질 척도(단축형) (WHOQOL-BREF)	WHOQOL-BREF17	17. 당신은 일상생활의 활동을 수행하는 당신의 능력에 대해 얼마나 만족하고 있습니까 ?	Integer	1		Radio	1,매우 불만족|2,불만족|3,만족하지도 불만족하지도 않음|4,만족|5,매우 만족
DM	한국판 세계보건 기구 삶의 질 척도(단축형) (WHOQOL-BREF)	WHOQOL-BREF18	18. 당신은 당신의 일할 수 있는 능력에 대해 얼마나 만족하고 있습니까 ?	Integer	1		Radio	1,전혀 아니다|2,약간 그렇다|3,그렇다|4,대부분 그렇다|5,전적으로 그렇다
DM	한국판 세계보건 기구 삶의 질 척도(단축형) (WHOQOL-BREF)	WHOQOL-BREF19	19. 당신은 당신 스스로에게 얼마나 만족하고 있습니까 ?	Integer	1		Radio	1,매우 불만족|2,불만족|3,만족하지도 불만족하지도 않음|4,만족|5,매우 만족
DM	한국판 세계보건 기구 삶의 질 척도(단축형) (WHOQOL-BREF)	WHOQOL-BREF20	20. 당신은 당신의 개인적 대인관계에 대해 얼마나 만족하고 있습니까 ?	Integer	1		Radio	1,매우 불만족|2,불만족|3,만족하지도 불만족하지도 않음|4,만족|5,매우 만족
DM	한국판 세계보건 기구 삶의 질 척도(단축형) (WHOQOL-BREF)	WHOQOL-BREF21	21. 당신은 당신의 성생활에 대해 얼마나 만족하고 있습니까 ?	Integer	1		Radio	1,매우 불만족|2,불만족|3,만족하지도 불만족하지도 않음|4,만족|5,매우 만족
DM	한국판 세계보건 기구 삶의 질 척도(단축형) (WHOQOL-BREF)	WHOQOL-BREF22	22. 당신은 당신의 친구로부터 받고 있는 도움에 대해 얼마나 만족하고 있습니까 ?	Integer	1		Radio	1,매우 불만족|2,불만족|3,만족하지도 불만족하지도 않음|4,만족|5,매우 만족
DM	한국판 세계보건 기구 삶의 질 척도(단축형) (WHOQOL-BREF)	WHOQOL-BREF23	23. 당신은 당신이 살고 있는 장소의 상태에 대해 얼마나 만족하고 있습니까 ?	Integer	1		Radio	1,매우 불만족|2,불만족|3,만족하지도 불만족하지도 않음|4,만족|5,매우 만족
DM	한국판 세계보건 기구 삶의 질 척도(단축형) (WHOQOL-BREF)	WHOQOL-BREF24	24. 당신은 의료서비스를 쉽게 받을 수 있다는 점에 얼마나 만족하고 있습니까 ?	Integer	1		Radio	1,매우 불만족|2,불만족|3,만족하지도 불만족하지도 않음|4,만족|5,매우 만족
DM	한국판 세계보건 기구 삶의 질 척도(단축형) (WHOQOL-BREF)	WHOQOL-BREF25	25. 당신은 당신이 사용하는 교통수단에 대해 얼마나 만족하고 있습니까 ?	Integer	1		Radio	1,매우 불만족|2,불만족|3,만족하지도 불만족하지도 않음|4,만족|5,매우 만족
DM	한국판 세계보건 기구 삶의 질 척도(단축형) (WHOQOL-BREF)	WHOQOL-BREF26	26. 당신은 침울한 기분, 절망, 불안, 우울감과 같은 부정적인 감정을 얼마나 자주 느낍니까 ?	Integer	1		Radio	1,전혀 아니다|2,드물게 그렇다|3,제법 그렇다|4,매우 자주 그렇다|5,항상 그렇다
DM	건강 관련 삶의 질 측정도구(EQ-5D)	EQ-5D1	1.1. 운동능력	Integer	1		Radio	1,나는 걷는데 지장이 없다|2,나는 걷는데 다소 지장이 있다|3,나는 종일 누워 있어야 한다
DM	건강 관련 삶의 질 측정도구(EQ-5D)	EQ-5D2	1-2. 자기관리	Integer	1		Radio	1,나는 목욕을 하거나 옷을 입는데 지장이 없다|2,나는 혼자 목욕을 하거나 옷을 입는데 다소 지장이 있다|3,나는 혼자 목욜을 하거나 옷을 입을 수가 없다
DM	건강 관련 삶의 질 측정도구(EQ-5D)	EQ-5D3	1-3. 일상생활 (일,공부,가사일,가족 또는 여가활동)	Integer	1		Radio	1,나는 일상 활동을 하는데 지장이 없다|2,나는 일상 활동을 하는데 다소 지장이 있다|3,나는 일상 활동을 할 수가 없다
DM	건강 관련 삶의 질 측정도구(EQ-5D)	EQ-5D4	1-4. 통증/불편	Integer	1		Radio	1,나는 통증이나 불편감이 없다|2,나는 다소 통증이나 불편감이 있다|3,나는 매우 심한 통증이나 불편감이 있다
DM	건강 관련 삶의 질 측정도구(EQ-5D)	EQ-5D5	1-5. 불안/우울	Integer	1		Radio	1,나는 불안하거나 우울하지 않다|2,나는 다소 불안하거나 우울하다|3,나는 매우 심하게 불안하거나 우울하다
DM	건강 관련 삶의 질 측정도구(EQ-5D)	EQ-5D6	EQ VAS 건강상태	Integer	3		TextBox
DM	실험실적 검사 [Laboratory Examination] 2	ITEM1	항목	String	255		ReadOnly	항목
DM	실험실적 검사 [Laboratory Examination] 2	Inspection value26	검사치	String	255		TextBox
DM	실험실적 검사 [Laboratory Examination] 2	measure37	단위	String	255		ReadOnly	단위
DM	실험실적 검사 [Laboratory Examination] 2	normal48	정상 여부	Integer	1		Radio	1,정상|2,비정상
DM	실험실적 검사 [Laboratory Examination] 2	opinion70	소견	String	255		TextBox
DM	실험실적 검사 [Laboratory Examination] 2	opinion72	비정상_임상적 유의성	Integer	1		DropDown	1, Not clinically significant |2, Clinically significant |3, Clinically significant but chronically typical for that subject |4, Not assessable
DM	실험실적 검사 [Laboratory Examination] 2	ITEM11	항목	String	255		ReadOnly	목
DM	실험실적 검사 [Laboratory Examination] 2	Inspection value222	검사치	String	255		TextBox
DM	실험실적 검사 [Laboratory Examination] 2	measure377	단위	String	255		ReadOnly	단위
DM	실험실적 검사 [Laboratory Examination] 2	normal488	정상 여부	Integer	1		Radio	1,정상|2,비정상
DM	실험실적 검사 [Laboratory Examination] 2	opinion707	비정상_임상적 유의성	Integer	1		DropDown	1, Not clinically significant |2, Clinically significant |3, Clinically significant but chronically typical for that subject |4, Not assessable
DM	실험실적 검사 [Laboratory Examination] 2	opinion727	소견	String	255		TextBox
DM	다음 방문일 지정[Next Visit Confirmation]	NEXT VISITDAY	다음 방문일을 지정하시기 바랍니다.	Date			Date
DM	최종 순응도 평가 (연구 종료시)	T.C	최종 순응도 평가	Integer	1		Radio	1,NA
DM	최종 순응도 평가 (연구 종료시)	END DATE	임상연구 종료일	Date			Date
DM	최종 순응도 평가 (연구 종료시)	percent of the plans	치료가 계획대로 시행되었는가?	Integer	1		Radio	1,예|2,아니오 (아래에 기록해 주세요)
DM	최종 순응도 평가 (연구 종료시)	therapeutic compliance	치료 순응도율	Float	3.1	%	TextBox
DM	최종 순응도 평가 (연구 종료시)	therapeutic compliance2	치료횟수	Float	2	회/총10회	TextBox
DM	최종 순응도 평가 (연구 종료시)	No checks	검사 및 결과측정의 미시행	Integer	999		CheckBox	1,✔
DM	최종 순응도 평가 (연구 종료시)	side effect	부작용 발현으로 인한 치료 지연	Integer	999		CheckBox	1,✔
DM	최종 순응도 평가 (연구 종료시)	DROP OUT2	중도탈락	Integer	999		CheckBox	1,✔
DM	최종 순응도 평가 (연구 종료시)	the others	기타	Integer	999		CheckBox	1,✔
DM	최종 순응도 평가 (연구 종료시)	handle matter	계획대로 시행되지 않았을 경우 처리사항 (구체적으로 기입하여 주십시오)	Integer	999		Comments
DM	최종 순응도 평가 (연구 종료시)	No checks5	검사 및 결과측정의 미시행_의견	String			Comments
DM	최종 순응도 평가 (연구 종료시)	side effect5	부작용 발현으로 인한 치료 지연_의견	String			Comments
DM	최종 순응도 평가 (연구 종료시)	DROP OUT25	중도탈락_의견	String			Comments
DM	최종 순응도 평가 (연구 종료시)	the others5	기타_의견	String			Comments
DM	누락 / 변경 사항 [Missing/Amendment Activities]	missing1	누락 / 변경 사항 [Missing/Amendment Activities]	Integer	1		Radio	1,NA
DM	누락 / 변경 사항 [Missing/Amendment Activities]	missing2	시험내용<br>[Activity]	String	100		Comments
DM	누락 / 변경 사항 [Missing/Amendment Activities]	missing3	예정시간<br>[Scheduled time]	String	100		Comments
DM	누락 / 변경 사항 [Missing/Amendment Activities]	missing4	시험시간<br>[Study time]	String	100		Comments
DM	누락 / 변경 사항 [Missing/Amendment Activities]	missing5	편차/F<br>[deviation]1	String	100		Comments
DM	누락 / 변경 사항 [Missing/Amendment Activities]	missing6	코드<br>[Code]2	Integer	1		DropDown	1,1| 2,2| 3,3| 4,4| 5,5
DM	누락 / 변경 사항 [Missing/Amendment Activities]	missing7	비고	String	100		Comments
DM	증례결론 [Case Conclusion]	case conclusion2	작성일	Date			Date
DM	증례결론 [Case Conclusion]	case conclusion3	임상시험이 Protocol 에 맞게 완료되었습니까?	Integer	1		Radio	1,예-종료일자|2,아니오-중지 또는 탈락일자
DM	증례결론 [Case Conclusion]	case conclusion4	예 (종료일자)	Date			Date
DM	증례결론 [Case Conclusion]	case conclusion5	아니오 (중지 또는 탈락일자)	Date			Date
DM	증례결론 [Case Conclusion]	case conclusion6	선정/제외기준 위배 <br>Violation of Inclusion/Exclusion Criteria	Integer	1		CheckBox	1,✔
DM	증례결론 [Case Conclusion]	case conclusion77	임상시험전 미발견 전신 질환	Integer	1		CheckBox	2,✔
DM	증례결론 [Case Conclusion]	case conclusion88	이상반응 Adverse reaction	Integer	1		CheckBox	3,✔
DM	증례결론 [Case Conclusion]	case conclusion99	병발증 (약물과 관련 없음) <br>Intercurrent illness (not drug related)	Integer	1		CheckBox	4,✔
DM	증례결론 [Case Conclusion]	case conclusion10	연구대상자의 중지 요청(부작용 외 이유) <br>Subject request for withdrawal (other than adverse reaction)	Integer	1		CheckBox	5,✔
DM	증례결론 [Case Conclusion]	case conclusion11	담당자가 종료 지시 Investigator indicated termination	Integer	1		CheckBox	6,✔
DM	증례결론 [Case Conclusion]	case conclusion12	임상시험계획 비준수로 제외됨 Exclusion from study due to non-adherence to protocol	Integer	1		CheckBox	7,✔
DM	증례결론 [Case Conclusion]	case conclusion13	추적실패	Integer	1		CheckBox	8,✔
DM	증례결론 [Case Conclusion]	case conclusion14	기타 Other	Integer	1		CheckBox	9,✔
DM	증례결론 [Case Conclusion]	case conclusion15	기타 Other	String	999		Comments
DM	증례결론 [Case Conclusion]	case conclusion16	경과	String	999		Comments
DM	증례결론 [Case Conclusion]	case conclusion17	종합의견	String	999		Comments
DM	질환/의약용품/치료	sickness1	질환/의약용품/치료	Integer	1		Radio	1,NA
DM	질환/의약용품/치료	sickness2	VISIT (발생한 방문 no. 기록)	Integer	2		DropDown	1,VISIT0|2,VISIT1|3,VISIT2|4,VISIT3|5,VISIT4|6,VISIT5|7,VISIT6|8,VISIT7|9,VISIT8|10,VISIT9|11,VISIT10|12,VISIT11
DM	질환/의약용품/치료	sickness3	질환	String	999		Comments
DM	질환/의약용품/치료	sickness4	의료기관 or 자가치료	Integer	1		Radio	1,의료|2,자가|3,무처치
DM	질환/의약용품/치료	sickness5	약제명(상품명) 치료명	Text	999		TextBox
DM	질환/의약용품/치료	sickness6	1일 투여량 or 횟수	Text			TextBox
DM	질환/의약용품/치료	sickness7	수족냉증 관련성	Integer	1		Radio	1,YES|2,NO
DM	질환/의약용품/치료	sickness8	시작일	Date			Date
DM	질환/의약용품/치료	sickness9	종료일	Date			Date
DM	수족냉증 관련(의약용품&치료)	cold feet syndrom1	수족냉증 관련 (의약용품 & 치료)	Integer	1		Radio	1,NA
DM	수족냉증 관련(의약용품&치료)	cold feet syndrom2	VISIT <br>(발생한 방문 no. 기록)	Integer	1		DropDown	1,VISIT0|2,VISIT1|3,VISIT2|4,VISIT3|5,VISIT4|6,VISIT5|7,VISIT6|8,VISIT7|9,VISIT8|10,VISIT9|11,VISIT10|12,VISIT11
DM	수족냉증 관련(의약용품&치료)	cold feet syndrom3	의료기관 or 자가치료	Integer	1		Radio	1,의료|2,자가|3,무처치
DM	수족냉증 관련(의약용품&치료)	cold feet syndrom4	약제명(상품명) or 치료	Integer	999		Comments
DM	수족냉증 관련(의약용품&치료)	cold feet syndrom5	1일 투여량 or 횟수	Integer	999		Comments
DM	수족냉증 관련(의약용품&치료)	cold feet syndrom6	시작일	Date			Date
DM	수족냉증 관련(의약용품&치료)	cold feet syndrom7	종료일	Date			Date
DM	조기종료 및 중도탈락 보고서(연구중단시)	closed early & drop out1	조기종료 및 중도탈락 보고서 (연구 중단시)	Integer	1		Radio	1,NA
DM	조기종료 및 중도탈락 보고서(연구중단시)	closed early & drop out3	임상연구 개시일	Date			Date
DM	조기종료 및 중도탈락 보고서(연구중단시)	closed early & drop out4	임상연구 종료일	Date			Date
DM	조기종료 및 중도탈락 보고서(연구중단시)	closed early & drop out6	중대한 부작용의 발현	Integer	1		Radio	1,Yes [ 임상시험 이상반응보고지침에 따라 보고하였는가 ]|2,No
DM	조기종료 및 중도탈락 보고서(연구중단시)	closed early & drop out7	임상시험 이상반응보고지침에 따라 보고하였는가	Integer	1		Radio	1,예|2,아니오
DM	조기종료 및 중도탈락 보고서(연구중단시)	closed early & drop out8	탈락사유에 해당	Integer	1		Radio	1,YES (아래에 기록)
DM	조기종료 및 중도탈락 보고서(연구중단시)	closed early & drop out9	선정기준/제외기준에 위배된 경우	Integer	1		CheckBox	1,✔
DM	조기종료 및 중도탈락 보고서(연구중단시)	closed early & drop out100	연구대상자에게 중대한 이상반응이 발생한 경우 혹은 이상반응(Adverse Events) 으로 인하여 연구대상자가 시험 중단을 요구하는 경우, 이상반응으로 인하여 시험자가 시험중단이 필요하다고 판단되는 경우	Integer	1		CheckBox	2,✔
DM	조기종료 및 중도탈락 보고서(연구중단시)	closed early & drop out111	임상시험 전 검사에서 발견치 못한 전신질환이 발견된 연구대상자	Integer	1		CheckBox	3,✔
DM	조기종료 및 중도탈락 보고서(연구중단시)	closed early & drop out12	임상시험 기간 중 만족스럽지 못한 치료 효과로 인하여 연구대상자 또는 연구대상자의 법정 대리인이 시험 중단을 요구하는 경우	Integer	1		CheckBox	4,✔
DM	조기종료 및 중도탈락 보고서(연구중단시)	closed early & drop out13	전체 시험 순응도가 70% 미만인 경우	Integer	1		CheckBox	5,✔
DM	조기종료 및 중도탈락 보고서(연구중단시)	closed early & drop out14	시험자나 연구대상자에 의해 시험계획을 위반하는 경우	Integer	1		CheckBox	6,✔
DM	조기종료 및 중도탈락 보고서(연구중단시)	closed early & drop out15	연구대상자가 임상시험 참가 동의를 철회한 경우	Integer	1		CheckBox	7,✔
DM	조기종료 및 중도탈락 보고서(연구중단시)	closed early & drop out16	연구대상자의 추적이 안 되는 경우	Integer	1		CheckBox	8,✔
DM	조기종료 및 중도탈락 보고서(연구중단시)	closed early & drop out17	연구대상자에게 시술하는데 문제가 있는 경우	Integer	1		CheckBox	9,✔
DM	조기종료 및 중도탈락 보고서(연구중단시)	closed early & drop out18	시술기간 또는 경과 관찰기간 동안 담당의사의 지시 없이 시험 결과 판정에 영향을 미칠 수 있는 약물 등을 복용한 경우	Integer	1		CheckBox	10,✔
DM	조기종료 및 중도탈락 보고서(연구중단시)	closed early & drop out19	기타 담당자의 판단에 의해 시험의 진행이 적합하지 못하다고 판단되는 경우	Integer	1		CheckBox	11,✔
DM	조기종료 및 중도탈락 보고서(연구중단시)	closed early & drop out20	기타	Integer	1		Radio	1,YES (아래에 기록)
DM	조기종료 및 중도탈락 보고서(연구중단시)	closed early & drop out21	.	Integer	999		Comments
DM	이상반응 작성	adverse reaction1	이상반응 작성	Integer	1		Radio	1,NA
DM	이상반응 작성	adverse reaction2	증상 및 증후 <br>(Symptoms&Signs) WHO 용어기준 작성	Text			TextBox
DM	이상반응 작성	adverse reaction3	발생일<br> (YYYY/MM/DD)	Date			Date
DM	이상반응 작성	adverse reaction4	종료일<br> (YYYY/MM/DD)<br>(종료되지 않을 경우 공란)	Date			Date
DM	이상반응 작성	adverse reaction5	보고방법	Integer	1		DropDown	1,질문[questioned]|2,측정[measured] |3,관찰[observed]|4,자발적 보고|5,기타
DM	이상반응 작성	adverse reaction6	중증도	Integer	1		DropDown	1,경증[mild]|2,중등도[moderate]|3,중증[severe]
DM	이상반응 작성	adverse reaction7	관련성	Integer	1		DropDown	1,명확히 관련이 있음 certain >90%|2,상당히 관련이 있음 Probable/likely >70%|3,관련이 있을 가능성이 있음 Possible 50%|4,관련이 없을 것으로 생각됨 Unlikely <30%|5,관련성 여부를 확인하기 어려움 Conditional/ unclassified <10%
DM	이상반응 작성	adverse reaction8	치료	Integer	1		DropDown	1,아무런 치료 안함|2,약물치료|3,비약물치료
DM	이상반응 작성	adverse reaction9	조치	Integer	1		DropDown	1,취해진 조치 없음|2,일시적 중단|3,체침 또는 전침 중재 중단|4,약물치료|5,비약물 치료 |6,입원/입원기간의 연장
DM	이상반응 작성	adverse reaction10	결과	Integer	1		DropDown	1,회복 후유증 없음|2,회복 후유증 있음|3,이상반응존재 진행 없음|4,이상반응지속 진행 중|5,사망|6,추적관찰실패
DM	이상반응 작성	adverse reaction11	경중	Integer	1		DropDown	1,심각하지 않음|2,심각함
DM	이상반응 작성	adverse reaction12	예측여부	Integer	1		DropDown	1,예측된 이상반응|2,예측치 못한 이상반응
DM	이상반응 작성	adverse reaction13	비고	Text			TextBox
DM	중대한 이상반응 보고서	critical adverse reaction1	중대한 이상반응 보고서	Integer	1		Radio	1,NA
DM	중대한 이상반응 보고서	critical adverse reaction2	중대한 이상반응명	Text			TextBox
DM	중대한 이상반응 보고서	critical adverse reaction3	발현날짜	Date	1		Date
DM	중대한 이상반응 보고서	critical adverse reaction4	발현시간	Integer	999		Comments
DM	중대한 이상반응 보고서	critical adverse reaction7	소실시간	Integer	999		Comments
DM	중대한 이상반응 보고서	critical adverse reaction8	소실날짜	Date	1		Date
DM	중대한 이상반응 보고서	critical adverse reaction9	이상반응의 결과	Integer	1		DropDown	1,사망(사망보고서 작성)|2,생명을 위협|3,입원기간의 연장|4,지속적 또는 중대한 불구/기능저하|5,선천성 기형 또는 이상 초래|6,기타 의학적으로 중요한사건
DM	중대한 이상반응 보고서	critical adverse reaction10	최종관찰 결과	Integer	1		DropDown	1,회복됨|2,회복중|3,후유증 동반한 회복|4,회복안됨|5,사망(사망보고서 작성)|6,알 수 없음
DM	중대한 이상반응 보고서	critical adverse reaction11	시험치료와의 인과관계	Integer	1		DropDown	1,definitely not|2,probable|3,probably not|4,definite|5,possible|6,unknown
DM	중대한 이상반응 보고서	critical adverse reaction12	처치유무	Integer	1		DropDown	1,약물치료|2,비약물치료|3,무
DM	중대한 이상반응 보고서	critical adverse reaction13	본 시험의 지속여부	Integer	1		DropDown	1,지속|2,중지(임상시험종료/중지보고서 작성)
DM	중대한 이상반응 보고서	critical adverse reaction15	치료법	Text			TextBox
DM	중대한 이상반응 보고서	critical adverse reaction16	1일용량	Text			TextBox
DM	중대한 이상반응 보고서	critical adverse reaction17	투여경로	Text			TextBox
DM	중대한 이상반응 보고서	critical adverse reaction18	약물투여기간_시작일	Date			Date
DM	중대한 이상반응 보고서	critical adverse reaction19	약물투여기간_종료일	Date			Date
DM	중대한 이상반응 보고서	critical adverse reaction20	치료결과	Text			TextBox
DM	중대한 이상반응 보고서	critical adverse reaction22	질병/수술/기타	Text			TextBox
DM	중대한 이상반응 보고서	critical adverse reaction23	시작일	Date			Date
DM	중대한 이상반응 보고서	critical adverse reaction24	지속여부 (예/아니오 /알수없음)	Integer	1		DropDown	1,예|2,아니오|3,알수없음
DM	중대한 이상반응 보고서	critical adverse reaction25	종료일	Date			Date
DM	중대한 이상반응 보고서	critical adverse reaction27	검사	Text			TextBox
DM	중대한 이상반응 보고서	critical adverse reaction28	검사일	Date			Date
DM	중대한 이상반응 보고서	critical adverse reaction29	수치(value)	Integer	999		Comments
DM	중대한 이상반응 보고서	critical adverse reaction30	정상치(normal range)	Integer	999		Comments
DM	중대한 이상반응 보고서	critical adverse reaction31	comment	Text			TextBox
DM	중대한 이상반응 보고서	critical adverse reaction33	성명	Text			TextBox
DM	중대한 이상반응 보고서	critical adverse reaction34	직위	Text			TextBox
DM	중대한 이상반응 보고서	critical adverse reaction35	기관명	Text			TextBox
DM	중대한 이상반응 보고서	critical adverse reaction36	전화	Text			TextBox
DM	중대한 이상반응 보고서	critical adverse reaction37	e-mail	Text			TextBox
DM	중대한 이상반응 보고서	file1	첨부	String	1		File
	allocation							1전침군,2침군,3무처치군
체질	constitution							1태양인,2소양인,3태음인,4소음인
